# Supplementary material for: Excellent outcome after desensitization in high immunologic risk kidney transplantation
Source: PLoS One. 2019 Sep 24;14(9):e0222537. doi: 10.1371/journal.pone.0222537 (PMC6759155; doi:10.1371/journal.pone.0222537)
Supplement: S1 Appendix — (XLSX) [file pone.0222537.s001.xlsx]

## Sheet: Sheet1
Group	Gender	Pre-KT dialysis	Dialysis vintage (mo)	Age	BMI	Primary renal disease	Hypertension	DM	Number of previous KT	Re-transplantation	Total mismatch	DR mismatch	Donor age	Donor Gender	Donor BMI	Donor type	TCMR	ABMR	BPAR event	Graft failure	Patient death	Last cr	Last GFR	Follow-up duration	Infection	Cr-POD14	Cr-1y	Cr-2y	Cr-3y	Cr-4y	Cr-5y	HLA class I DSA	HLA class I DSA MFI	HLA class II DSA	HLA class II DSA MFI	Pre-transplant class I DSA MFI	Pre-transplant class II DSA MFI	FCXM	FCXM cell type	FCXM MFI ratio (T cell)	FCXM MFI ratio (B cell)	CDC-XM	CDC-XM cell type	DGF	Baseline ABO isoagglutinin titer	Pre-transplant ABO isoagglutinin titer	Pre-transplant PP	Number of pre-transplant PP	Number of post-transplant PP
1	2	1	13.3333	62	18.4	3	2	1	0	0	2	2	33	1	21.6	1	0	0	0	0	1	0.73	78	61.2	1	1.65	0.46	0.83	0.82	0.84	0.7	2	3452	2	2994			2	2		4.6	1		2			2	3	0
1	2	1	5.66667	40	21.6	3	2	1	0	0	4	2	67	1	22.4	2	0	0	0	0	0	0.67	93	80.9	0	0.68	0.8	0.78	0.76	0.86	0.8	1		2	8432			2	1	10.7		1		1			2	6	0
1	2	4	0	45	22.6	4	2	1	0	0	4	1	48	1	21.8	2	1	1	1	0	0	4.95	9	80.1	1	0.73	0.72	0.86	1.5	2.92	3.07	2	5842	1				2	2		7.6	2	2	1			2	6	0
1	2	2	126.233	56	20.7	1	1	2	0	0	6	2	27	2	33.6	3	0	0	0	0	0	1.11	50	79.9333	1	1.23	1.18	1.15	1.29	0.85	1.29	1		2	3009			2	2		2	1		2			1	0	3
1	2	1	6.23333	51	24.1	1	2	2	0	0	3	1	24	1	25.8	1	0	0	0	0	0	0.76	78	79.6667	0	0.68	0.83	0.76	0.86	0.83	0.83	1		2	2966			2	1	8.1		1		1			2	6	0
1	2	1	2.8	41	18.4	3	2	1	0	0	2	1	67	2	18.4	1	0	0	0	0	0	4.7	10	79.6333	1	0.93	1.45	1.47	2.09	1.67	1.7	2	1948	2	3021			2	1	14.3		2	1	1			2	6	0
1	2	1	98.1667	40	16.9	3	1	1	2	1	5	2	13	1	21.7	3	0	0	0	0	1	0.71	90.7	20.6	0	0.9	0.85	0.88				2	2118	2	3012			2	2		3.4	1		2			1	0	0
1	2	1	7.6	50	21.2	3	2	1	0	0	3	1	27	1	21.6	1	0	0	0	0	0	1.05	54	74.8333	0	0.98	1.22	1.14	1.06	1.06	1.08	1		2	18855		2866	2	3	4.1	16.6	2	3	1			2	6	0
1	2	1	63.5667	47	16.8	7	1	1	0	0	5	1	43	2	20.8	2	0	0	0	0	0	0.7	87	74.1	0	0.52	0.72	0.66	0.82	0.69	0.64	2	5432	2	7655			2	3	7.2	21.7	2	2	1			2	6	0
1	1	1	11.2667	42	21.5	7	1	1	1	1	5	2	51	2	25.2	2	0	0	0	0	0	1.4	54	77.4667	0	1.42	1.31	1.42	1.34	1.39	1.33	1		1				2	2		2.1	1		1			2	2	2
1	2	1	113.433	44	19	3	1	1	0	0	4	1	36	2	24.2	3	0	0	0	0	0	1.53	36	75	0	1.64	0.98	1.02	1.05	1.13	1.11	2	1842	1		452		2	2		2.5	1		2			1	0	2
1	2	1	6.63333	48	19.1	1	2	2	0	0	6	2	53	1	27.5	2	0	0	0	0	0	0.73	83	74.0333	0	0.8	0.88	0.76	0.69	0.81	0.75	1		1				2	2		2.6	1		1			2	3	0
1	2	1	94.2	59	22.1	1	2	2	0	0	5	2	60	1	20.1	2	0	0	0	0	0	0.83	69	74.7667	0	0.85	0.79	0.81	0.8	0.77	0.79	2	3647	2	2862	243	420	2	3	5.9	11.7	2	3	1			2	6	0
1	2	1	118.667	44	21.1	3	2	1	0	0	4	1	18	1	18.1	3	0	0	0	0	0	1.01	58	67.8333	0	1.25	0.86	0.79	1.03	0.92	0.98	1		2	1716			2	3	2.9	3.6	1		1			1	0	0
1	2	1	231.733	53	20.2	3	1	1	0	0	3	1	50	1	23.4	3	0	0	0	0	0	1.13	50	64.0333	0	1.11	1.28	1.03	1.03	1.05	1.13	1		1				2	3	3.19	3.43	1		2			1	0	0
1	2	1	84.4	41	17.6	3	2	1	0	0	3	1	43	2	20.7	3	0	0	0	0	0	1.08	55	61.5667	1	0.94	1.04	1.04	0.9	0.98	1	1		2	6450			2	2		2.4	1		1			1	0	0
1	2	4	0	35	18.5	5	1	1	0	0	0	0	40	1	25.9	1	0	0	0	0	0	0.76	84	59	0	0.91	0.96	0.84	0.83	0.81	0.76	1		2	11446		2886	2	2		6.5	1		1			2	6	0
1	1	1	252.6	45	20.6	2	2	1	0	0	0	0	57	1	17	3	0	0	0	0	0	0.95	84	58.3	1	1.32	1.08	0.96	0.93	0.97	0.97	1		2	9484			2	2			1		1			1	0	0
1	2	1	83.5	40	18.4	3	2	1	0	0	4	1	41	1	22.5	3	0	0	0	0	0	0.79	97	55.2	0	0.76	0.9	0.74	0.75	0.71	0.79	2	2734	1				2	3	5.4	4.1	1		1			1	0	0
1	2	4	0	63	20.4	2	2	2	0	0	4	2	68	1	22.9	2	0	0	0	0	0	0.91	62	54.9333	1	0.67	1.02	0.84	0.96	0.92	0.91	1		2	1357		772	2	3	6.5	5.8	2	3	1			2	7	0
1	2	1	231.9	55	22.9	3	2	1	0	0	4	1	64	2	21.2	3	0	0	0	0	0	0.8	74	53.7	0	0.81	1.03	0.81	0.99	0.84	0.8	1		1				2	3	3.2	2.1	1		1			1	0	0
1	2	2	24.6	54	20.6	1	1	2	0	0	1	1	23	1	25.5	1	0	0	0	0	0	0.72	83	52.1	0	0.63	0.72	0.66	0.68	0.68	0.72	1		2	1546		350	2	2		13.4	2	2	1			2	6	0
1	2	2	29.2	51	22.9	1	2	2	0	0	2	1	25	1	24.5	1	0	0	0	0	0	0.6	104	50.3667	0	0.71	0.68	0.65	0.69	0.8		2	986	2	3031	0	427	2	3	2.8	20.2	1		1			2	6	0
1	2	1	213.433	57	23	3	2	1	0	0	4	1	44	1	23.6	3	0	0	0	0	0	1.31	41	49.8	0	1.87	1.52	1.32	1.27	1.33		1		1				2	3	2.4	2.8	1		2			1	0	0
1	1	1	104.067	38	20.4	3	2	1	1	1	3	1	31	1	22.5	3	0	1	1	1	0		12	46.7	0	1.1	1.78	3.64	5.97	5.49		1		2	19899		2999	2	2		21	2	2	1			1	0	3
1	2	1	1.86667	57	18.9	3	1	1	0	0	3	1	32	1	25.9	1	0	0	0	0	0	0.87	66	46.5	1	0.55	0.95	0.76	0.8	0.87		1		1				2	3	2.8	2.6	1		1			2	5	0
1	2	1	7.63333	28	19.8	3	2	1	0	0	3	1	37	2	24.8	1	0	0	0	0	0	1.27	49	44.8667	1	0.99	1.15	1.13	1.36	1.27		2	6702	1		665		2	3	10.2	5.7	2	2	1			2	8	0
1	2	1	2.36667	45	21.8	3	2	1	0	0	3	1	23	1	22.2	1	0	0	0	0	0	0.95	63	43	0	0.61	0.76	0.78	0.77	0.95		1		2	10747		2126	2	3	2.4	16.7	1		1			2	6	0
1	2	2	99.1667	46	22.2	3	2	1	0	0	4	2	56	2	15.8	3	0	0	0	0	0	0.92	65	44.4667	0	1.03	0.88	1	0.91	0.92		1		1				2	2		3.5	1		2			1	0	0
1	1	1	7.46667	51	17.5	3	1	1	1	1	3	1	48	2	20.1	1	0	0	0	0	0	1.31	57	37.8667	1	1.28	1.31	1.6	1.4			1		2	1391		621	2	2		4	1		1			2	3	0
1	1	1	304.867	53	20	3	1	1	1	1	3	1	60	1	22.1	3	0	0	0	0	0	0.95	80	32.3333	0	1.58	1.76	1.43	1.53			2	2997	1		2997		2	2		2.6	1		1			1	0	0
1	2	4	0	53	18.9	3	2	1	0	0	3	2	55	1	22.7	2	0	0	0	0	0	0.9	65	31.9667	0	0.52	0.89	0.79	0.9			1		2	6430		614	2	2		5.6	1		1			2	5	0
1	2	1	167.6	56	22	1	2	2	0	0	3	0	45	2	20	3	0	0	0	0	0	0.79	74	32.1	0	0.81	0.82	0.62	0.79			2	2032	2	7662	2032		2	2		2.4	1		1			1	0	0
1	2	1	1.36667	55	21.2	3	2	1	0	0	3	1	29	1	22.1	1	0	0	0	0	0	0.65	94	31	1	0.6	0.71	0.58	0.65			1		2	17056		4008	2	2		78.2	2	2	1			2	10	0
1	2	1	10.8667	47	18.6	1	2	2	0	0	5	2	51	1	23.1	2	0	0	0	0	0	0.85	71	29.8667	1	1.03	0.85	0.84	0.85			1		2	1042		221	2	2		6.6	1		1			2	6	0
1	2	1	3.26667	51	23	3	1	1	0	0	2	0	27	2	21.5	1	0	0	0	0	0	0.73	83	29.8667	0	0.6	0.71	0.65	0.73			2	1363	1		247		2	3	2.6	3.2	1	3	1			2	5	0
1	1	4	0	47	23.8	3	2	1	0	0	3	1	44	2	21.3	2	0	0	0	0	0	1.14	68	27.3667	0	1.14	1.39	1.17				1		1				2	2		5.6	1		1			2	3	0
1	2	1	24.1667	49	24.9	1	2	2	0	0	3	1	22	1	31.1	1	0	0	0	0	0	0.6	106	22.0333	0	0.79	0.64	0.6				2	1869	1	578	367	365	2	3	8.4	6.3	1		1			2	5	0
1	1	1	1.7	50	21.1	3	2	1	1	1	3	1	42	2	33.3	1	0	0	0	0	0	1.01	78	20.6667	1	0.71	1.12	1.03				1		2	9730		1319	2	2		9.5	2	2	1			2	8	0
1	2	1	4.26667	56	20.3	3	2	1	0	0	2	1	59	2	20.1	1	0	0	0	0	0	0.97	59	14.8667	0	0.83	0.97					1	1547	2	3031	490		2	2		2	1		1			2	2	0
1	2	4	0	33	21.8	3	2	1	0	0	2	1	35	2	26.7	1	0	0	0	0	0	0.84	78	15.4667	0	0.55	0.84					2	2203	1		580		2	3	3.6	5.5	1		1			2	3	0
1	2	1	0.6	60	19.7	3	2	1	0	0	6	2	61	1	23.9	2	0	0	0	0	0	0.63	96	14.6667	1	0.46	0.63					1		2	2062		1216	2	2		11.5	1		1			2	3	0
1	2	1	5.86667	43	27.2	3	2	1	0	0	3	1	68	1	28.7	1	0	0	0	0	0	1.07	56	12.8333	0	0.69	1.07					1	2404	1		1234		2	3	3.7	3.2	1		1			2	3	0
1	2	4	0	47	22.9	3	2	1	0	0	4	1	51	1	24.9	2	0	0	0	0	0	1.23	47	11.0667	0	0.68	1.23					2	1330	1		304		2	2		5	1		1			2	5	0
1	2	4	0	47	21.5	3	2	1	0	0	4	1	51	1	28.1	2	0	0	0	0	0	0.9	67	8.9	1	0.6	0.91					2	3023	2	1481	1292	95	2	3	3.4	9.6	2	2	1			2	5	0
1	2	4	0	62	32.8	1	2	2	0	0	3	1	37	2	24.7	1	0	0	0	0	0	1.26	43	7.36667	0	0.92	1.12					2	1948	2	3844	226	946	2	3	1.7	7	1		1			2	4	0
1	2	2	85.7	62	21.6	3	2	1	0	0	5	2	26	1	22.7	3	0	1	1	0	0	2.79	17	6.2	0	0.78	2.85					2	1997	1		108		2	2		2.87	1		2			1	0	0
1	2	4	0	51	20.9	3	2	2	0	0	4	1	53	1	23.4	2	0	0	0	0	0	0.85	71	4.8	0	0.81	0.82					1		1				2	2		2.3	1		1			2	2	0
1	2	1	4.3	65	22.6	3	1	1	0	0	2	1	47	2	22.9	1	0	0	0	0	0	1.106	52	4.43333	0	1.06	1.08					2	6867	1		2459		2	2		2.1	1		1			2	4	0
1	2	4	0	37	25.3	1	2	2	0	0	5	2	39	1	22.6	2	0	0	0	0	0	0.71	93	4.1	0	0.76	0.71					2	1208	1		460		2	2		6.4	1		1			2	3	0
2	1	1	59.5667	39	21.3	3	1	1	0	0	1	0	37	1	21.6	1	0	0	0	0	0	0.92	89	80.3	0	0.93	1.15	1.05	1.1	0.98	1.04													1	16	2	2	7	0
2	1	4	0	57	22	3	2	1	0	0	2	1	52	2	26.8	2	0	0	0	0	0	0.9679	79	72.6	0	1.08	1.18	1.05	0.96	0.9	1.01													1	64	8	2	7	0
2	2	4	0	35	20.7	5	2	1	0	0	3	1	38	1	22.5	2	0	0	0	0	0	0.84	75	69.7	0	0.73	0.9	0.87	0.86	0.85	0.89													1	8	2	2	3	0
2	1	1	7.96667	58	23.9	1	2	2	0	0	3	1	55	2	27.3	2	0	0	0	0	0	1.67	42	67.3333	0	1.45	1.54	1.54	1.51	1.31	1.59													1	1024	32	2	13	0
2	1	4	0	31	18.2	3	2	1	0	0	1	1	50	2	22.1	1	1	0	1	0	0	1.35	60	66.9667	0	1.17	1.35	1.26	1.16	1.31	1.24													1	8	1	2	4	0
2	1	1	20.9	52	25.7	3	2	1	1	1	0	0	55	2	33.2	1	0	0	0	0	0	1.34	55	65.7333	1	1.52	1.35	1.49	1.23	1.29	1.35													1	128	8	2	6	0
2	2	4	0	51	24.3	1	2	2	0	0	5	2	58	1	20.5	2	0	0	0	0	1	1.08	53	26.4667	1	0.77	1	0.9																1	64	4	2	5	0
2	1	1	3.46667	49	19.4	3	2	1	0	0	3	1	45	2	21.5	2	0	0	0	0	0	1.1	70	63.9333	0	1.05	1.2	1.14	1.16	1.15	1.12													1	8	1	2	3	0
2	1	4	0	46	20.4	3	2	1	0	0	5	1	37	2	21.4	2	0	0	0	0	0	1.04	75	64.9	0	1.09	1.18	1.14	0.94	1.06	0.96													1	8	2	2	4	0
2	1	1	0.4	34	17.6	5	1	1	0	0	2	0	58	2	22.7	1	0	0	0	0	0	1.72	45	63.5	1	1.39	1.32	1.31	1.59	1.47	1.55													1	16	4	2	6	0
2	1	2	16.1667	69	21.6	3	2	1	0	0	5	2	64	2	23.4	2	1	1	1	1	0		0	55.1667	0	1.3	2.75	4.5	4.74	4.58														1	16	4	2	4	0
2	1	1	0.3	18	16.5	3	1	1	0	0	2	1	47	2	22.9	1	0	0	0	0	0	1.36	65	61.5333	1	1.34	1.34	1.43	1.32	1.38	1.36													1	16	1	2	3	0
2	1	2	31.1333	18	16.4	3	1	1	0	0	3	1	46	2	22.3	1	0	0	0	0	0	1.64	53	61.6	1	0.9	1.47	1.31	1.59	1.33	1.35													1	16	4	2	6	0
2	1	1	117.3	63	19.8	1	2	2	0	0	5	2	53	2	21.9	2	1	1	1	0	0	2.21	30	58.3667	0	1.12	1.22	1.04	1.24	1.09	1.95													1	64	8	2	5	0
2	1	1	14.7333	25	27.1	1	2	2	0	0	3	1	47	2	21.8	1	0	0	0	0	0	1.9	42	57.8667	1	1.35	1.23	1.37	1.22	1.57	1.9													1	128	16	2	6	0
2	1	1	0.466667	33	17.2	3	1	1	0	0	2	1	61	1	24.8	1	0	0	0	0	0	1.43	55	54.7333	0	1.4	1.27	1.2	1.32	1.4	1.43													1	8	2	2	3	0
2	1	1	27.9	45	27.2	3	2	1	0	0	1	1	39	2	20.7	2	0	0	0	0	0	0.8	102	54.4333	1	0.97	0.91	0.86	0.78	0.83	0.8													1	4	2	2	2	0
2	1	1	2.2	52	24	2	2	1	0	0	6	2	43	2	17.9	2	0	0	0	0	0	1.24	60	54.9667	0	1.02	1.08	1	1.06	1.23	1.24													1	16	4	2	5	0
2	1	4	0	36	28.7	3	2	1	0	0	3	1	62	1	27.7	1	0	0	0	0	0	1.37	58	54.9	0	1.33	1.45	1.97	1.58	1.57	1.37													1	8	2	2	2	0
2	2	4	0	36	17.7	3	2	1	0	0	4	1	45	2	25.2	1	0	0	0	0	0	1.06	58	50.3	0	0.79	1.06	0.84	0.98	0.8														1	8	4	2	2	0
2	1	1	11.0667	63	25.9	1	2	2	0	0	3	1	31	1	23.3	1	0	0	0	0	0	0.9	84	46.8667	1	0.86	1.01	0.75	0.88	0.9														1	64	8	2	4	0
2	1	1	31.6667	42	27.8	2	2	2	0	0	5	2	44	2	20.5	2	0	0	0	0	0	1.13	70	45.2667	1	1.25	0.78	0.95	1.07	1.09														1	4	4	2	3	0
2	2	1	5.03333	32	17.9	3	2	1	0	0	5	2	34	1	16.1	1	0	0	0	0	0	1	63	46.2	1	1.77	1.27	1.01	1.06	1														1	16	4	2	3	0
2	1	1	11.1667	67	21.1	3	2	1	0	0	2	1	41	1	24.7	1	0	0	0	0	0	0.86	88	45.4667	0	0.85	1.01	0.99	0.92	0.86														1	16	1	2	3	0
2	2	4	0	50	23.9	3	2	1	0	0	5	2	57	1	25.1	2	0	0	0	0	0	0.7	87	45.2333	1	0.67	0.86	0.66	0.68	0.7														1	32	4	2	3	0
2	2	1	1.23333	57	20.3	1	2	2	0	0	2	1	28	1	21.8	1	0	0	0	0	0	0.77	76	44.1	0	0.8	0.9	0.73	0.75	0.77														1	512	16	2	8	0
2	2	4	0	48	20.6	3	2	1	0	0	4	2	49	1	25.6	2	0	0	0	0	0	0.65	96	42.5333	0	0.64	0.87	0.79	0.77	0.65														1	8	2	2	2	0
2	2	1	1.86667	53	25.1	1	2	2	0	0	4	1	53	1	20.6	2	0	0	0	0	0	0.85	69	41	0	0.94	0.87	0.91	0.89															1	16	4	2	3	0
2	1	1	1.86667	53	21.4	1	1	2	0	0	2	1	21	1	27.3	1	0	0	0	0	0	0.95	82	41.6	0	0.83	1.05	0.94	0.91															1	128	4	2	5	0
2	1	1	3.56667	37	18	3	2	1	1	1	4	1	50	1	25.4	1	0	0	0	0	0	1.24	65	39.2667	0	0.71	1.07	1.06	1															1	2	1	2	2	0
2	1	1	46	70	22.8	1	2	2	0	0	3	1	33	1	27	1	0	0	0	0	0	0.66	118	38.3333	0	1.02	0.88	0.87	0.77															1	4	1	2	2	0
2	1	1	0.3	40	18.9	3	2	1	0	0	0	0	65	2	18.4	1	0	0	0	0	0	1.31	60	37.1333	0	1.48	1.27	1.1	1.27															1	64	8	2	3	0
2	2	1	2.73333	30	18.1	3	2	1	0	0	3	1	26	2	18.5	1	0	0	0	0	0	1.09	58	37.3	0	0.74	0.85	0.92	1.14															1	16	4	2	3	0
2	1	1	0.366667	54	22.4	3	2	1	0	0	5	1	48	2	21.9	2	0	0	0	0	0	1.47	49	36	0	1.46	1.26	1.27	1.47															1	32	8	2	3	0
2	1	1	2.73333	51	23.8	2	2	1	0	0	4	2	48	2	22.4	2	0	0	0	0	0	1.19	64	30.5667	0	1.34	1.24	1.12	1.31															1	8	2	2	1	0
2	1	1	0.666667	62	23.6	1	2	2	0	0	3	1	43	1	25.2	1	0	0	0	0	0	1.26	58	30.5667	0	0.97	1.05	1.07	1.23															1	16	1	2	3	0
2	2	1	0.233333	56	24	1	2	2	0	0	1	0	26	1	27.8	1	0	0	0	0	0	0.65	94	31.5	0	0.62	0.64	0.58	0.65															1	8	1	2	1	0
2	1	1	31.7333	63	16.6	3	2	2	0	0	6	2	63	2	20.1	2	0	0	0	0	0	1.13	65	30.6	0	1.17	1.14	1.04	1.13															1	32	8	2	3	0
2	1	1	5.73333	53	23.3	3	2	2	0	0	2	1	41	1	25.8	1	0	0	0	0	0	0.82	98	27.2667	0	0.73	0.84	0.92																1	2	1	2	2	0
2	1	1	5.56667	47	23.2	1	2	2	0	0	4	1	44	2	27.5	2	0	0	0	0	0	1.01	79	24.9667	1	0.7	0.93	0.93																1	4	1	2	2	0
2	1	1	5.4	45	25.8	1	2	2	0	0	4	2	43	2	25.9	2	0	0	0	0	0	1.34	57	24.5	0	1.35	1.32	1.34																1	8	4	2	2	0
2	1	4	0	34	29.2	1	2	2	0	0	5	1	31	2	23.3	2	0	0	0	0	0	1.13	73	24.4	0	1.26	1.24	1.13																1	16	4	2	4	0
2	1	1	0.5	40	23.1	1	2	2	0	0	2	1	39	2	18.5	2	0	0	0	0	0	1.12	72	23.7	0	1.2	1.28	1.12																1	128	8	2	6	0
2	1	1	0.466667	42	23.5	3	2	2	1	1	0	0	43	1	24.4	1	0	0	0	0	0	1.32	59	21.4	0	1.09	1.38	1.34																1	64	8	2	3	0
2	2	1	0.533333	47	18.2	3	2	1	0	0	0	0	50	2	27	1	0	0	0	0	0	0.74	84	22.2667	0	0.53	0.87	0.74																1	256	32	2	7	0
2	1	1	7.23333	52	20.7	3	2	1	0	0	0	0	22	1	22.5	1	0	0	0	0	0	1.02	76	19.5667	0	0.92	1.04	1.02																1	8	1	2	2	0
2	1	4	0	57	24	1	2	2	0	0	6	2	53	2	20.7	2	0	0	0	0	0	1.23	60	19.7667	0	0.96	1.26	1.29																1	32	4	2	3	0
2	1	1	0.6	44	22.7	1	2	2	0	0	5	2	45	2	25.6	2	1	0	1	0	0	1.22	64	18.2333	0	1.04	1	2.25																1	256	16	2	7	0
2	1	4	0	39	25.6	3	2	1	0	0	5	2	29	2	21.5	2	0	0	0	0	0	2.43	30	17.6333	0	1.55	2.41	2.43																1	16	2	2	2	0
2	1	1	0.266667	62	22.3	1	2	2	0	0	0	0	60	1	26.3	1	0	0	0	0	0	0.94	81	17.3667	0	1.13	0.91	0.94																1	16	8	2	2	0
2	1	1	6.03333	55	23.6	1	2	2	0	0	2	1	24	1	22.3	1	0	0	0	0	0	1.02	76	12.7667	0	1.03	1.02																	1	16	4	2	2	0
2	1	4	0	65	24.3	3	2	1	0	0	4	1	67	2	25.3	2	0	0	0	0	0	1.64	42	12.4333	0	1.23	1.64																	1	64	4	2	4	0
2	1	1	34.4667	52	25.8	1	2	2	0	0	6	2	47	2	22.3	2	0	0	0	0	0	1.23	62	11.6	0	1.15	1.23																	1	16	4	2	2	0
2	2	4	0	57	22.1	2	2	1	0	0	4	1	60	1	22.4	2	0	0	0	0	0	1.2	46	12.2333	0	0.95	1.2																	1	16	4	2	2	0
2	1	4	0	33	20.3	3	2	1	0	0	3	1	52	2	21.4	2	0	0	0	0	0	1.62	49	11.5	1	1.1	1.68																	1	32	8	2	4	0
2	2	4	0	65	24.2	4	2	2	0	0	6	2	68	1	25.1	2	0	0	0	0	0	1.1	50	11.2333	0	0.91	1.1																	1	32	4	2	4	0
2	1	4	0	62	20.3	1	2	2	0	0	3	1	62	2	25	2	0	0	0	0	0	1.34	54	7.2	0	1.22	1.34																	1	8	2	1	0	0
2	1	4	0	56	20.7	3	2	1	1	1	6	2	52	2	19.6	2	0	0	0	0	0	1.48	49	6.93333	0	1.2	1.36																	1	4	2	2	1	0
2	1	1	3.5	27	20	7	1	1	1	1	3	1	53	2	24.7	1	0	0	0	0	0	1.41	60	5.63333	0	1.02	1.41																	1	32	8	2	4	0
2	1	4	0	44	29.6	1	2	2	0	0	6	2	42	2	29.1	2	0	0	0	0	0	1.4	55	5.7	0	1.64	1.4																	1	256	8	2	3	0
2	2	2	9.86667	52	22.7	1	2	2	0	0	3	1	36	2	19	1	0	0	0	0	0	0.89	67	5.23333	1	0.77	0.76																	1	32	4	2	2	0
2	1	1	3.3	56	21.9	3	2	1	0	0	5	1	51	2	20.4	2	0	0	0	0	0	1.38	53	4.8	0	1.14	1.38																	1	4	1	2	1	0
2	1	4	0	44	19.93	3	1	1	0	0	5	1	42	2	21.5	2	0	0	0	0	0	1.03	78	4.56667	0	1.14	1.14																	1	32	4	2	2	0
2	1	1	0	69	23	3	2	1	0	0	4	2	61	2	27.6	2	0	0	0	0	0	1.65	42	3.96667	0	1.51	1.79																	1	2	1	2	2	0
2	2	4	0	55	32.1	2	2	1	0	0	6	2	57	1	27.5	2	0	0	0	0	0	0.93	63	3.7	1	0.82	0.99																	1	4	1	2	1	0
3	1	1	166.467	46	20.6	3	2	1	0	0	5	1	61	1	24.2	3	0	0	0	0	0	2.65	25	80.1667	0	1.12	1.67	1.77	1.76	1.85	2.22													1
3	1	1	101.233	52	24.3	3	2	1	0	0	3	1	51	1	22.7	3	0	0	0	0	0	3.9	16	79.9667	1	1.32	1.16	1.12	1.11	1.48	1.67													2
3	2	2	138.7	48	20.4	3	2	1	0	0	3	2	13	1	16.8	3	0	0	0	0	0	0.77	78	79.7667	0	0.87	0.87	0.8	0.72	0.79	0.76													1
3	2	1	61.9333	35	17.8	1	1	2	0	0	4	1	48	2		3	0	0	0	0	0	0.61	108	79.6	0	0.85	0.78	0.74	0.74	0.66	0.7													1
3	1	1	110.133	30	32.7	3	2	1	0	0	3	1	18	1	22.4	3	1	0	1	0	0	1.88	41	76.1333	0	1.21	1.25	1.09	1.21	1.07	1.32													1
3	1	1	48.9333	53	20.4	3	2	1	0	0	4	1	59	1	23	3	0	0	0	0	0	1.1	69	74.1333	0	1.53	1.53	1.3	1.42	1.32	1.29													2
3	1	1	100.3	70	21.6	1	2	2	0	0	3	1	46	1	22.2	3	0	0	0	0	0	0.8	94	74.2	1	1.21	0.89	0.91	0.81	0.73	0.96													1
3	2	1	100.5	58	23.9	3	2	1	0	0	4	0	48	1	24.9	3	0	0	0	0	0	1.76	29	75	0	1.58	1.33	1.45	1.63	1.38	1.42													2
3	1	1	9.4	62	24	1	2	2	0	0	0	0	19	2	20.8	3	0	0	0	0	0	0.9	84	74.2333	0	1.28	1	1	0.97	0.83	0.82													1
3	1	1	1.26667	55	24	3	2	1	0	0	1	0	73	2	25	3	0	0	0	0	0	1.12	67	72.0667	0	1.72	1.37	1.24	1.37	1.21	1.18													2
3	1	1	5.13333	39	25.6	1	2	2	0	0	5	2	68	2	18.7	3	1	0	1	1	0		0	74.2667	0	1.88	1.99	3.48	3.83	5.37	7.93													1
3	1	2	126.433	43	21.7	3	1	1	0	0	4	0	33	1	25.2	3	0	0	0	0	0	1.32	58	71.7	0	1.31	1.18	1.06	1.49	1.21	1.33													1
3	1	1	96.4667	43	25.2	3	2	1	0	0	6	2	40	1	17.7	3	0	0	0	0	0	0.88	92	72.5	0	0.78	1.04	1.06	0.97	0.8	0.86													1
3	1	1	99.4	57	24.5	3	2	1	0	0	5	2	61	2	32	3	0	0	0	0	0	1.22	60	71.9333	0	1.65	1.38	1.25	1.24	1.27	1.06													1
3	1	1	31.8667	56	22.8	3	2	1	0	0	0	0	56	2	19.5	3	0	0	0	0	0	2.61	25	71	0	0.72	1.47	2.05	2.75	2.66	2.53													1
3	1	1	92	53	19.3	3	2	1	0	0	4	0	57	2	25.1	3	0	0	0	0	0	1.29	57	72.0333	0	1.42	1.31	1.18	1.24	1.22	1.34													1
3	2	1	55.1333	31	18.9	5	1	1	0	0	6	2	16	2	18.2	3	0	0	0	0	0	0.78	83	72.5	0	1.3	0.87	0.77	0.93	0.82	0.84													1
3	2	1	69.5333	35	19.9	3	2	1	0	0	5	1	49	2	17.1	3	0	0	0	0	0	1.26	47	69.0333	1	0.91	1.04	1	1.14	0.96	1.1													1
3	1	1	26.5333	59	21.5	2	2	1	0	0	0	0	49	1	20.7	3	0	0	0	0	0	0.93	82	67.5333	1	1.24	1.04	1.18	0.98	0.9	0.99													1
3	1	1	11.5667	62	23.2	1	2	2	0	0	0	0	23	1	25.1	3	0	0	0	0	0	1.03	72	69.0333	0	1.02	1.22	0.99	0.95	0.96	1.05													1
3	1	2	98	38	22.8	3	2	1	0	0	4	1		1	22	3	1	0	1	0	0	4.74	14	66.5	1	2.06	3.89	3.69	3.54	3.66	4.02													1
3	1	1	74.7667	58	21.2	1	2	2	0	0	5	2		2	22.5	3	1	0	1	0	0	2	34	66.0333	1	1.81	1.46	1.53	1.44	1.46	1.8													1
3	1	1	76.1	49	25.7	1	2	2	0	0	1	0		1	24.1	3	0	0	0	0	0	0.97	81	65.2	0	1.47	1.04	0.92	0.91	1.03	0.95													2
3	1	1	150.367	40	26.9	3	2	1	0	0	5	1		1	17.4	3	0	0	0	0	0	1.53	49	64.1	0	0.99	1.42	1.23	1.08	1.04	1.19													1
3	1	1	15.5	67	24.5	1	2	2	0	0	4	1		1	20	3	0	0	0	0	0	1.7	40	65.2333	1	2.05	1.48	1.48	1.47	1.57	1.7													1
3	1	2	101.1	45	22.6	3	2	1	0	0	3	1		1	26	3	0	0	0	0	0	1.41	53	64.7	0	1.11	1.15	1.12	1.45	1.61	1.53													1
3	1	1	32.3333	54	20.9	4	2	1	0	0	3	1	55	2	21.6	3	0	0	0	0	0	1.11	68	62.9333	1	1.83	1.46	1.22	1.18	1.14	1.03													2
3	1	1	38.2667	63	22.3	3	1	1	0	0	3	1	73	2	21.1	3	0	0	0	0	0	2.11	31	62.9667	0	1.9	2.77	2.4	2.33	2.04	2.17													1
3	2	2	49.9	19	17.5	7	1	1	0	0	4	2	50	1	22.5	3	0	0	0	0	0	1.11	62	62.7	0	0.93	0.94	0.89	1.06	1.16	1.13													1
3	1	1	144.3	37	14.3	3	2	1	0	0	4	1	46	2	25.5	3	0	0	0	0	1	1.77	44	6.26667	1	1.63																		1
3	1	1	32.7667	31	22.9	3	1	1	0	0	3	1		2	20.9	3	0	1	1	0	0	2.5	29	62.6667	1	1.97	1.82	2.46	2.08	2.07	2.44													2
3	1	1	112.767	55	21.6	1	2	2	0	0	3	2		2	20.9	3	0	0	0	0	0	0.96	80	60.6	0	1.12	1.13	1.1	1.02	1.09	0.96													2
3	1	1	34.3333	36	26.4	1	2	2	0	0	0	0		1	27.3	3	1	1	1	1	0		0	18.7667	0	1.05	4.09																	1
3	2	2	75	48	19.8	3	2	1	0	0	4	1	56	1	21.6	3	0	0	0	0	0	0.85	70	60.9333	1	1.12	1.07	0.96	0.77	0.88	0.78													1
3	1	1	54	48	25.7	3	2	1	0	0	4	2	56	1	21.6	3	0	0	0	0	0	1.12	69	60.2333	0	1.67	1.31	1.31	1.05	1.14	1.12													2
3	2	1	126.033	28	21.6	3	2	1	0	0	5	2		1	24.2	3	1	0	1	1	0		0	61.2667	1	0.83	0.73	0.73	1.16	4.03														1
3	2	1	34.4667	50	16.3	3	2	1	0	0	4	1	21	1	23.8	3	0	0	0	0	0	0.6	104	59.4333	0	1.06	0.66	0.65	0.61	0.6	0.6													1
3	2	1	253.833	49	15.8	3	2	1	2	1	0	0	62	1	24.9	3	0	0	0	0	0	1.43	38	60.8	1	0.92	1.46	1.38	1.33	1.31	1.43													1
3	2	1	140.767	53	21.2	3	2	1	0	0	4	2	61	1	20.1	3	0	0	0	0	0	0.74	81	25.7	0	1.06	1.006	0.84																1
3	1	1	39	54	21	1	1	2	0	0	2	1	61	1	20.1	3	0	0	0	0	0	1.55	46	58.6333	0	1.44	1.38	1.35	1.27	1.57	1.35													1
3	2	2	133.067	39	21.5	3	2	1	0	0	5	2	53	2	23	3	0	0	0	0	0	0.92	66	58.4333	0	1	0.82	1.02	0.87	1.02	0.92													1
3	2	1	140.4	53	26.4	3	1	1	0	0	5	1	38	2	28.2	3	0	0	0	0	0	1.15	49	57.4333	0	1.29	1.25	1.11	0.97	0.98	1.15													1
3	1	2	127	38	22.6	3	1	1	0	0	0	0	14	1	20.3	3	0	0	0	0	0	1.05	77	57.0667	0	0.94	0.97	1.04	0.89	1.12	1.05													1
3	2	1	97.2	55	22.4	3	2	1	0	0	4	1	23	1	21.5	3	0	0	0	0	0	0.88	66	56.6667	1	0.86	0.88	0.91	0.86	0.83	1.03													1
3	1	1	68.5333	55	22.3	1	1	2	0	0	3	1	50	1	24.7	3	1	0	1	0	0	1.68	42	55.9667	1	1.35	1.43	1.56	1.72	1.67	1.68													2
3	2	1	88.5333	56	18.7	1	2	2	0	0	0	0	47	1	20.7	3	0	0	0	0	0	0.93	61	55	0	0.89	0.79	0.78	0.9	0.9	0.93													1
3	2	2	132.033	44	17.4	1	2	2	0	0	4	1	25	1	18.9	3	0	0	0	0	0	0.69	91	56.2667	0	1.06	0.84	0.62	0.73	0.68	0.69													1
3	1	2	69.5667	66	25.3	3	2	1	0	0	3	1	42	2	29.4	3	0	0	0	0	0	1.27	56	54.2667	0	0.96	1.19	1.11	1.18	1.4	1.27													1
3	1	1	7.6	47	19.3	1	2	2	0	0	0	0	62	1	ND	3	0	0	0	0	0	1.03	76	54.0333	0	1.54	1.35	1.16	1.21	1.13	1.03													1
3	1	1	110.967	49	24.9	3	2	1	0	0	6	2	41	2	ND	3	0	0	0	0	0	1.27	59	52.4667	0	1.77	1.31	1.13	1.24	1.15	1.27													2
3	2	1	229.033	57	21.2	3	2	1	0	0	5	2	41	2	ND	3	0	0	0	0	0	0.8	73	53.1333	1	1.54	0.88	0.69	0.73	0.81	0.8													2
3	1	1	71.7667	60	21.6	3	2	1	0	0	5	1	67	2	ND	3	0	0	0	0	0	1.26	58	53.9333	0	1.64	1.45	1.46	1.38	1.42														1
3	2	1	19.8667	42	24.7	1	1	2	0	0	0	0	33	1	27.8	3	1	0	1	1	0		0	27.6333	1	0.73	0.9	6.97																1
3	1	1	37.2	43	26.3	3	2	2	0	0	0	0	66	2	29.2	3	0	0	0	0	0	2.26	31	53.2	0	1.35	1.94	1.85	2.01	2.16	2.26													1
3	2	1	68.4333	59	19	3	2	1	0	0	0	0	51	1	19.7	3	0	0	0	0	0	0.81	72	52.5	0	0.93	0.89	0.85	0.9	0.83	0.81													1
3	1	1	84.5333	41	22.9	3	2	1	0	0	3	2	16	1	20.1	3	0	0	0	0	0	0.96	85	51.8667	0	0.97	0.92	0.85	0.96	1.13	0.96													1
3	1	1	17.3667	68	25.5	1	2	2	0	0	0	0	31	1	21.7	3	0	0	0	0	0	1.13	64	51.1667	0	1.04	0.94	0.88	0.78	1.07														1
3	1	1	188.5	50	23.9	3	1	1	0	0	3	2	29	1	14.9	3	0	0	0	0	0	0.95	83	50.8333	0	1.08	1.04	0.83	1.01	0.9														1
3	2	1	171.7	58	27.7	5	1	1	0	0	4	1	40	1	24.2	3	0	0	0	0	0	0.48	131	51.4667	0	0.39	0.6	0.57	0.59	0.54														1
3	2	1	291.333	57	20.1	3	2	1	0	0	3	2	46	1	22	3	0	0	0	0	0	0.67	90	51.3667	0	0.69	0.61	0.6	0.61	0.6														1
3	1	1	74.6333	24	21.1	5	2	1	0	0	4	1	15	2	19	3	1	1	1	1	0		0	50.7333	0	1.62	6.79																	1
3	1	1	53.4667	64	22	5	1	1	0	0	0	0	53	2	22.2	3	0	0	0	0	0	0.71	110	48.2333	0	0.85	1.07	0.83	0.78	0.71														1
3	2	1	94.5	47	22	3	2	1	0	0	0	0	54	1	23.4	3	0	0	0	0	0	1.18	48	47.9333	0	0.71	1.14	1.22	1.25	1.18														1
3	1	1	92	48	17.1	1	2	1	0	0	0	0	21	2	16.8	3	0	0	0	0	0	0.87	92	48.4667	1	1.3	1.23	1.01	0.97	0.87														1
3	1	2	47	51	19.9	1	2	2	0	0	3	1	61	2	26.3	3	0	0	0	0	0	3.44	19	46.8	1	3.83	3.16	3.13	2.9	3.92														1
3	1	1	67	58	24.8	3	2	1	0	0	4	1	60	2	26.3	3	0	0	0	0	0	4.46	14	47.8333	0	2.88	2.19	2.68	3.12	4.46														2
3	1	2	106.233	42	26.6	3	2	1	0	0	4	1	52	1	24.6	3	0	0	0	0	0	1.19	66	47.3667	0	1.13	1.06	1.13	1.15	1.19														2
3	1	1	21.6	72	22.2	1	2	2	0	0	3	1	75	2	25	3	0	0	0	0	0	1.62	42	46.0333	0	1.35	1.36	1.35	1.33	1.49														1
3	1	1	23.1333	42	22.5	3	1	1	0	0	0	0	61	1	18.8	3	0	0	0	0	0	1.09	73	44.0333	0	1.44	1.27	1.15	1.18	1.15														2
3	2	1	103.967	45	22.2	3	2	1	0	0	3	1	42	1	23.7	3	0	0	0	0	0	1.03	57	44.6	1	2.2	1.33	0.94	1.16	1.03														2
3	1	1	75.2333	71	23.9	1	2	2	0	0	3	1	53	1	22.6	3	0	0	0	0	0	1.12	67	44.7667	0	1.4	0.9	0.78	0.89	0.83														1
3	1	1	82.3333	56	21.2	3	2	1	0	0	4	1	54	1	24	3	0	0	0	0	0	1.12	67	44.6667	0	1.22	1.12	1.05	1.08	1.12														1
3	1	1	129.567	50	22.1	3	2	1	0	0	0	0	52	1	23.4	3	0	0	0	0	0	1.24	61	45.1333	0	1.22	1.28	1.12	1.06	1.24														1
3	1	2	21.3	19	17.3	3	2	1	0	0	4	1	19	1	13.6	3	0	0	0	0	0	0.97	101.9	45.0667	0	0.81	0.91	0.95	0.92															1
3	2	1	136.233	45	17.7	3	2	1	0	0	5	1	55	1	20.7	3	0	0	0	0	0	1.11	52	42.8	0	0.81	0.81	1.07	0.99	1.06														1
3	1	2	167.133	30	18.3	3	1	1	0	0	4	1	17	1	20.9	3	0	0	0	0	0	0.92	95	44.3667	0	0.68	0.93	0.88	0.92	0.92														1
3	1	1	140.767	40	21.4	3	2	1	0	0	0	0	47	1	27.7	3	0	0	0	0	0	0.93	88	42.7667	0	0.89	0.88	0.91	0.87	0.88														1
3	1	1	50.7333	63	24.2	4	2	1	0	0	5	2	69	1	27.2	3	0	0	0	0	0	1.49	47	43.9	1	1.34	1.56	1.59	1.54	1.49														2
3	1	2	93.3667	56	20	3	2	1	0	0	4	1	37	1	24.9	3	0	0	0	0	0	0.74	108	41	0	0.73	1.35	1.6	1.56	1.49														1
3	1	1	67.5667	40	23.1	1	2	2	0	0	3	1	49	2	22	3	0	0	0	0	0	1.12	72	43.1333	0	1.4	1.24	1.43	1.27	1.12														1
3	1	1	16.7667	58	22.8	1	2	2	0	0	0	0	23	2	20	3	0	0	0	0	0	1.11	68	42.6667	0	1.26	1.08	1.19	1.04															1
3	1	1	94.9333	39	28.2	3	2	1	0	0	0	0	30	1	23.9	3	0	0	0	0	0	0.89	94	41.9	0	0.96	0.91	1.03	0.91															1
3	1	2	69.3667	47	24.9	4	2	1	0	0	0	0	48	1	20.6	3	0	0	0	0	0	1.28	60	41.4667	0	0.97	1.22	1.25	1.25															1
3	1	2	81.3667	59	24.3	1	2	2	0	0	0	0	50	2	23	3	0	0	0	0	0	1.34	54	41.4667	0	1.34	1.48	1.26	1.28															1
3	1	2	122.333	63	26.1	2	2	1	0	0	4	1	50	2	19.4	3	0	0	0	0	0	1.42	50	41.3	0	1.34	0.96	1.21	1.18															1
3	2	2	99.2	47	25	3	2	1	0	0	6	2	15	1	25.5	3	0	0	0	0	0	0.56	115	41.3333	0	0.54	0.49	0.49	0.45															1
3	2	1	209.733	48	18.6	3	1	1	0	0	5	2	15	1	25.5	3	0	0	0	0	0	0.78	78	41.2	0	0.72	0.81	0.8	0.7															1
3	1	1	75.7667	48	22.3	3	1	1	1	1	3	1	52	1	27.3	3	0	0	0	0	0	1.63	45	39.2333	0	1.35	1.38	1.37	1.46															1
3	2	1	112.8	60	24.7	1	1	2	0	0	2	1	52	1	27.3	3	0	0	0	0	0	1.15	48	39.9333	0	0.97	0.89	0.89	1.02															1
3	2	2	27.8333	42	24.3	3	2	2	0	0	0	0	68	2	22.4	3	0	0	0	0	0	1.7	33	40.8333	0	1.3	1.5	1.23	1.58															1
3	2	1	92.6	43	19.8	3	1	1	0	0	3	1	28	1	21.5	3	0	0	0	0	0	0.86	71	39.7667	0	1.17	0.92	0.8	0.88															1
3	2	1	97.8333	54	13.4	3	2	1	0	0	3	1	50	2	21.6	3	0	0	0	0	0	0.88	66	39.1667	0	0.8	0.78	0.9	0.86															1
3	1	1	104.667	45	27.9	1	2	2	0	0	5	2	41	2	17.1	3	0	0	0	0	0	1.1	72	39.1	0	2.1	1.2	1.18	1.24															2
3	2	1	111.4	59	21	2	2	1	0	0	0	0	47	2	25.2	3	0	0	0	0	0	1.11	50	6.56667	1	1.05																		1
3	1	1	106.833	44	25.6	1	2	2	0	0	4	2	22	1	20.5	3	0	0	0	0	0	1.01	79	37.8	0	1.1	1.06	0.95	0.89															1
3	1	1	166.933	54	27.7	2	2	1	0	0	3	0	16	1	15.1	3	0	0	0	0	0	1	77	38.7667	0	2.39	1.29	1.02	1.01															1
3	2	1	108.767	47	20.9	3	1	1	0	0	0	0	40	1	21.2	3	0	0	0	0	0	1.67	32	38.6	1	0.91	1.07	1.17	1.75															1
3	2	1	209.9	46	20	3	1	1	0	0	5	1	31	2	22.9	3	0	0	0	0	0	0.74	84	36.7	0	0.93	0.81	0.81	0.74															1
3	1	1	99.7333	55	21.4	3	2	1	0	0	4	1	55	1	21.1	3	0	0	0	0	0	1.4	52	37.5333	0	1.2	1.33	1.37	1.4															1
3	1	1	113.6	35	28.7	3	1	1	0	0	4	1	18	1	28.4	3	0	0	0	0	1	1.09	77	0.966667	0	1																		2
3	1	1	75.0333	61	18.6	1	2	2	0	0	3	1	68	2	25.3	3	0	0	0	0	0	1.17	63	36.6667	0	1.42	1.1	1.2	1.17															1
3	1	2	89.2333	56	18	3	2	1	0	0	5	2	68	2	25.3	3	0	0	0	0	0	1.24	60	36	1	0.96	1.06	1.19	1.24															1
3	2	1	77.4	65	24.1	3	2	1	0	0	4	1	55	2	18.2	3	0	0	0	0	0	0.79	72	36.3333	0	1.07	0.84	0.73	0.79															1
3	1	1	13.4333	73	25.5	1	2	2	0	0	0	0	55	2	18.2	3	0	0	0	0	0	1.17	61	33.9667	0	1.4	1.04	1.16	1.06															2
3	1	1	100.767	53	20	3	2	1	0	0	5	2	26	1	16.1	3	0	0	0	0	0	0.9	88	35.6667	0	1.07	0.91	0.78	0.9															1
3	1	2	79.8667	57	26.1	2	2	1	0	0	4	1	48	1	27.8	3	0	0	0	0	0	1.35	54	36	0	1.46	1.35	1.24	1.35															2
3	1	1	116.367	32	24.4	3	2	1	0	0	5	1	59	1	17.4	3	1	1	1	0	0	2.85	25	35.1	0	1.19	2.04	2.54	2.99															1
3	1	2	62.3333	59	22.4	3	2	1	0	0	0	0	40	1	19.9	3	0	0	0	0	0	1.08	69	33.7667	0	1.04	0.93	1.04	1.1															1
3	1	1	94.5	54	24.3	1	2	2	0	0	3	1	53	1	24.9	3	0	0	0	0	0	1.37	54	34.3667	0	1.41	1.2	1.27	1.37															1
3	2	2	93.2333	42	23.1	3	2	1	0	0	4	2	52	2	26.6	3	0	0	0	0	0	0.72	88	33	0	0.64	0.77	0.66	0.62															1
3	2	2	117.133	25	22.6	3	2	1	0	0	3	1	28	1	23.5	3	0	0	0	0	0	1.38	46	33.5	1	1.12	1.21	1.21	1.33															1
3	1	1	29.3667	41	22.5	2	2	1	0	0	0	0	40	1	23.9	3	0	0	0	0	0	1.96	37	33.1667	0	1.84	1.37	1.56	1.45															2
3	1	1	75.3	49	17.6	1	1	2	0	0	6	2	68	1	20.3	3	1	0	1	0	0	1.63	45	29.9	0	1.56	1.68	1.53	1.51															2
3	2	1	18.1333	29	17.8	1	2	2	0	0	0	0	31	2	21.1	3	0	0	0	0	0	0.8	83	33.3333	1	0.86	1.03	0.89	0.8															1
3	2	1	91.5667	29	18.6	1	2	2	0	0	3	1	33	1	23.7	3	0	0	0	0	0	3.26	16	32.9333	1	0.51	1.58	1.61	3.5															1
3	1	2	105.8	38	22.2	1	1	2	0	0	5	2	52	1	20.5	3	0	0	0	0	0	1.01	81	32	0	0.72	0.91	1.04	1.01															1
3	1	1	50.6333	62	24	3	2	2	0	0	5	1	63	2	30.3	3	0	0	0	0	0	1.46	49	31.5	0	1.37	1.63043	1.45	1.46															2
3	1	1	55.5667	62	23.7	3	2	2	0	0	4	2	63	2	30.3	3	0	0	0	0	0	1.76	39	31.9333	0	1.75	1.62	1.68	1.76															2
3	1	1	204.433	44	22.4	2	2	1	0	0	4	1	54	2	21.7	3	0	0	0	0	0	1.05	75	30.2	0	1.1	1.22	1.13	1.12															1
3	1	2	63.4333	40	18.3	3	1	1	1	1	1	1	54	2	21.7	3	0	0	0	0	0	1.37	57	31.0667	0	0.94	1.53	1.42	1.37															2
3	2	2	13.2333	43	19.2	3	2	1	1	1	3	1	18	1	26.9	3	0	0	0	0	0	0.62	104	30.0333	1	0.52	0.56	0.52	0.53															1
3	1	2	29.7	19	22	7	1	1	1	1	2	1	18	1	26.9	3	0	0	0	0	0	1.01	78	29.6	1	0.84	1.07	0.83	1.03															1
3	2	1	91.0333	45	21.6	1	1	2	0	0	3	1	53	2	22	3	0	0	0	0	0	0.83	74	30.1	1	0.85	0.81	0.72	0.83															1
3	1	1	129.367	51	22.7	3	2	1	0	0	4	2	56	1	23.4	3	0	0	0	0	0	0.96	82	30.5	0	0.95	0.96	1.02	0.96															1
3	1	1	133.567	47	23	2	2	1	1	1	4	2	56	2	28.3	3	0	0	0	0	0	1.22	63	29.6667	0	0.73	1.16	1.09	1.22															1
3	1	1	266.533	55	21.6	3	1	1	0	0	5	2	23	1	30.7	3	0	0	0	0	0	0.88	90	29.1	0	0.9	0.95	1.09	0.8															2
3	2	2	81.7333	45	20.3	3	2	1	0	0	4	1	23	1	30.7	3	0	0	0	0	0	1.14	51	28.5	0	0.84	0.94	0.93	1.14															1
3	1	1	3.1	54	17.2	1	1	2	0	0	0	0	55	1	22.8	3	0	0	0	0	0	1	77	27.9333	0	1.31	0.95	0.93	1															1
3	1	1	136.933	50	22.4	3	2	1	0	0	2	0	30	1	24.4	3	0	0	0	0	0	0.8	99	27.4667	0	0.91	0.88	0.85	0.8															1
3	2	2	97.5667	44	19.3	3	1	1	0	0	3	1	39	1	24.4	3	0	0	0	0	0	0.75	84	28.6	0	0.56	0.74	0.82	0.75															1
3	1	1	34.4667	39	20.5	1	2	2	0	0	0	0	55	2	20.7	3	0	0	0	0	0	1.25	64	28.7667	0	0.9	1.11	1.02	1.25															1
3	2	1	97.2333	47	27.2	1	2	2	0	0	5	2	51	1	23.7	3	0	0	0	0	0	1.02	58	27.7	0	0.87	0.88	0.86	0.79															1
3	1	1	113.1	55	23	1	2	2	0	0	5	2	51	1	23.7	3	0	0	0	0	0	1.08	70	26.7667	0	1.1	0.94	0.96	0.96															1
3	2	1	48.1667	40	20	3	2	1	0	0	0	0	52	1	20.7	3	0	0	0	0	0	1.08	56	27.3333	0	0.99	1.11	0.95	1.08															1
3	2	1	130.8	45	17.7	3	2	1	0	0	4	1	44	1	22	3	0	0	0	0	0	0.83	74	26.2333	0	0.82	0.83	1.02																1
3	1	1	74.4333	65	20.9	3	2	1	0	0	4	1	47	1	21	3	0	0	0	0	0	1.13	65	26.8333	0	1.16	1.09	1.08																1
3	1	2	29.8	47	24.7	1	2	2	0	0	0	0	68	1	25	3	0	0	0	0	0	1.65	45	26.9667	0	2	1.78	1.73																1
3	1	2	93.7667	47	21.3	3	2	1	0	0	4	1	53	1	24.7	3	0	0	0	0	0	1.17	64	27.5	0	0.95	1.05	0.96																1
3	1	1	52.8333	44	29.5	3	1	1	0	0	2	1	39	1	22.1	3	0	0	0	0	0	1.09	73	27.1667	0	1.25	1.05	1.01																1
3	1	1	71.9667	69	19.1	1	2	2	0	0	5	2	51	1	22.1	3	0	0	0	0	0	0.81	94	26.7667	0	0.9	0.84	0.84																1
3	1	1	92.8333	48	21.9	3	2	1	1	1	5	2	44	1	26.5	3	0	0	0	0	0	2.09	34	26.9	0	0.71	2.55	2.08																2
3	1	1	130.933	55	22.5	1	2	2	0	0	3	1	57	2	21.2	3	0	0	0	0	0	0.87	91	26.1333	1	2.44	0.96	0.78																1
3	1	1	35.3	52	22	1	2	2	0	0	1	0	43	1	27.6	3	0	0	0	0	0	1.51	55	25.8333	0	2.75	1.11	1.06																2
3	2	1	177.967	46	22.8	3	2	1	0	0	4	2	57	2	23	3	0	0	0	0	0	1.11	52	25.5333	0	1.02	1.07	1.08																1
3	2	1	94.3667	56	19.8	3	2	1	0	0	4	1	59	1	26	3	0	0	0	0	0	1.32	41	25.5	0	0.66	1.1	1.35																1
3	1	2	199.9	51	20.3	3	2	1	0	0	5	2	28	1	23.6	3	0	0	0	0	0	1.12	69	25.2667	1	1.14	1.16	1.12																1
3	1	1	65.6	66	25	1	2	2	0	0	4	2	76	1	25.1	3	0	0	0	0	0	1.93	35	23.9667	0	2.47	1.86	1.93																2
3	2	1	109.533	56	23.3	3	2	1	0	0	0	0	76	1	25.1	3	0	0	0	0	0	1.04	54	24.6333	1	1.56	1.13	1.04																1
3	1	1	48.5667	41	23.1	6	2	1	0	0	0	0	52	2	23.9	3	0	0	0	0	0	1.23	64	23.6667	0	1.66	1.46	1.23																1
3	1	1	103.567	30	22	3	1	1	0	0	0	0	52	2	23.9	3	0	0	0	0	0	1.61	50	23.6	0	2.13	1.87	1.61																2
3	1	1	85.8667	58	25.2	1	2	2	0	0	5	2	51	2	22.6	3	0	0	0	0	0	1	76	22.7333	0	1.18	1.18	1.17																2
3	2	1	100.967	55	21.9	3	1	1	0	0	4	1	68	2	20.4	3	0	0	0	0	0	1.3	42	23.3	0	1.55	1.41	1.3																2
3	1	2	86	51	18.9	2	2	1	0	0	3	1	56	2	20.8	3	0	0	0	0	0	1.11	70	22.5667	0	1.19	1.35	1.15																1
3	1	1	104.833	47	20	3	2	1	0	0	3	1	59	1	19.8	3	1	0	1	0	0	2.38	29	22.8	0	1.31	2.42	2.38																1
3	1	1	108.833	36	25.8	3	2	1	0	0	3	1	59	1	19.8	3	0	0	0	0	0	1.23	66	23.1	0	1.09	1.25	1.23																1
3	2	1	98.1667	48	14.2	3	2	1	0	0	2	1	47	1	23.4	3	0	0	0	0	0	0.94	63	22.7333	1	0.72	1.04	0.94																1
3	2	2	64.6333	55	29.3	7	2	1	0	0	5	2	58	1	21.5	3	0	0	0	0	0	1.08	52	21.7667	1	0.72	0.91	1.08																1
3	1	1	71.8667	57	23.4	1	2	2	0	0	3	2	43	2	23.7	3	0	0	0	0	0	1.18	63	21.8333	0	1.35	1.4	1.18																1
3	2	2	96.1333	39	22.4	3	2	1	0	0	5	2	59	1	22	3	0	0	0	0	0	1.29	46	19.9333	0	1.41	1.02	1																1
3	2	1	142.933	37	15.9	3	1	1	0	0	3	1	55	1	22.2	3	0	0	0	0	0	0.78	82	21	0	0.86	0.78	0.78																1
3	1	1	8.96667	58	22.5	1	2	2	0	0	0	0	35	1	30.9	3	0	0	0	0	0	0.95	81	20.4667	0	1.16	1.09	0.95																2
3	2	1	72.6667	55	23.6	3	2	1	0	0	0	0	49	1	23.3	3	0	0	0	0	0	0.87	67	20.7	0	0.77	0.96	0.87																1
3	1	1	52.4333	50	18.6	3	2	1	0	0	4	1	39	1	29.1	3	0	0	0	0	0	1.16	66	19.9333	0	1.16	1.25	1.16																1
3	1	1	61.7667	67	18.2	1	2	2	0	0	3	1	71	2	31.5	3	0	0	0	0	0	1.34	53	20.2	1	1.25	1.46	1.34																1
3	1	1	56.0333	69	23.6	1	2	2	0	0	3	1	71	2	31.5	3	0	0	0	0	0	1.11	66	3.23333	0	1.3																		1
3	1	1	45.2	44	25.2	3	1	1	0	0	0	0	57	1	20.7	3	0	0	0	0	0	1.77	42	18.7667	0	1.62	1.85	1.78																1
3	1	1	84.5333	50	24.1	3	2	1	0	0	5	2	39	2	19.1	3	0	0	0	0	0	1.34	56	18.2667	0	1.36	1.34	1.34																1
3	2	1	108.3	64	19.9	4	2	1	0	0	3	1	52	1	22.5	3	0	0	0	0	0	0.95	59	18.1667	0	0.9	0.82	0.95																1
3	1	1	110.233	54	20.6	7	2	1	1	1	3	1	57	1	21.9	3	0	0	0	0	0	1.12	68	17.4333	1	1.33	1.4	1.49																1
3	2	1	102.533	45	20.2	2	2	1	0	0	5	1	49	1	19.6	3	0	0	0	0	0	1.17	50	16.7	0	1.32	1.16	1.17																2
3	2	1	147.267	51	22.7	1	2	2	0	0	0	0	46	1	23.9	3	0	0	0	0	0	0.73	84	16.6	0	0.72	0.78	0.73																1
3	1	1	83	39	21.7	3	2	1	1	1	3	1	45	1	20.6	3	0	0	0	0	0	0.99	84	16.1	0	0.87	1.02	0.99																1
3	1	1	48.8	66	22.4	1	2	2	0	0	2	0	66	1	26	3	0	0	0	0	0	1.19	61	14.4333	0	1.09	1.19																	1
3	2	1	99.2333	65	25.4	3	1	1	0	0	0	0	51	1	18	3	0	0	0	0	0	0.78	74	13.5	1	0.81	0.78																	1
3	1	1	82.2667	46	23.1	3	2	1	0	0	0	0	56	1	21.7	3	0	0	0	0	0	1.15	68	14.4667	0	1.2	1.15																	1
3	1	1	115.3	56	21	1	2	2	0	0	4	1	20	1	17.9	3	0	0	0	0	0	1.12	68	14.1333	0	1.25	1.12																	2
3	2	2	5.36667	21	20.4	4	2	1	0	0	4	1	19	2	14.7	3	0	0	0	0	0	0.94	61	13.6	0	0.87	0.94																	1
3	1	1	75.9333	51	21.1	1	2	2	0	0	4	1	56	2	22.2	3	0	0	0	0	0	1.19	64	14.1667	0	1.42	1.19																	1
3	1	4	1409.9	47	17.8	3	1	2	0	0	4	2	19	1	23.6	3	0	0	0	0	0	1.29	59	13.1	0	1.35	1.29																	1
3	2	2	182.933	65	26	3	2	2	0	0	2	1	55	2	22.3	3	0	0	0	0	0	1	55	13.3333	0	1.1	0.92																	1
3	2	1	103	40	19.2	3	2	1	0	0	4	1	18	1	25.7	3	0	0	0	0	0	0.54	125	13.2667	0	0.43	0.54																	1
3	2	1	58	67	23.2	2	2	2	0	0	0	0	17	1	20.7	3	0	0	0	0	0	0.71	82	13.3	0	0.88	0.71																	1
3	2	1	73.7667	54	32.8	1	2	2	0	0	0	0	64	1	25.9	3	1	0	1	0	0	2.26	23	12.6333	0	2.21	2.21																	2
3	2	1	109.133	55	21.6	3	2	1	0	0	2	0	39	1	25.7	3	0	0	0	0	0	1.92	27	13.0667	0	0.89	1.92																	1
3	1	1	132.467	49	24.6	2	2	1	0	0	4	1	20	1	19.2	3	0	0	0	0	0	0.99	80	13.5333	0	1.07	0.99																	1
3	1	2	53.6667	59	25.4	3	2	1	0	0	0	0	70	1	28.5	3	0	0	0	0	0	1.12	67	12.8333	0	0.86	1.12																	1
3	1	2	49.6667	64	24	1	2	2	0	0	1	1	70	1	28.5	3	0	0	0	0	0	1	75	13.2	0	1.1	1																	1
3	1	1	41.1667	64	21.3	1	2	2	0	0	0	0	48	1	22.5	3	0	0	0	0	0	0.9	85	12.4	0	1.1	0.9																	1
3	1	1	74.9667	49	21.2	3	2	1	0	0	4	1	53	1	24.1	3	0	0	0	0	0	1.48	50	11.7667	1	2.5	1.48																	2
3	2	1	100.8	58	19.7	3	2	1	0	0	3	1	57	1	24.9	3	0	0	0	0	0	1.55	34	11.4667	0	1.23	1.42																	1
3	2	1	215.233	67	20.6	2	2	1	0	0	3	1	58	1	20.8	3	0	0	0	0	0	1.08	50	11.2667	0	1.11	1.08																	1
3	2	1	16.7667	68	20.3	3	2	1	0	0	5	1	65	1	23.6	3	0	0	0	0	0	1.75	29	10.5667	0	1.57	1.61																	1
3	1	1	105.433	46	19.3	1	2	2	0	0	3	1	42	2	27	3	0	0	0	0	0	1.38	55	10.7333	0	1.35	1.38																	2
3	1	1	71.2	69	24.1	1	2	2	0	0	0	0	47	2	24	3	0	0	0	0	0	1.13	64	10.3	0	1.24	1.13																	1
3	2	1	115.667	53	19.6	2	2	1	0	0	4	1	34	2	19.7	3	0	0	0	0	0	1.02	56	10.0667	0	1.36	1.02																	2
3	1	2	94.9333	42	28.1	1	1	2	0	0	3	1	34	2	19.7	3	0	0	0	0	0	1.63	46	10.0667	0	2.63	1.63																	1
3	1	1	166.567	51	19.6	3	2	1	0	0	3	1	56	1	25.5	3	0	0	0	0	0	1.47	50	8.96667	0	1.24	1.47																	1
3	1	1	80.5	64	21.3	3	2	1	0	0	4	1	73	2	22.4	3	0	0	0	0	0	1.62	43	8	1	1.56	1.65																	1
3	1	1	110.2	68	25.4	1	2	2	0	0	3	1	55	2	24.2	3	0	0	0	0	0	1.25	57	7.06667	0	0.91	1.15																	1
3	2	1	146.867	52	19.1	3	2	1	0	0	3	1	33	2	27.7	3	0	0	0	0	0	0.69	90	6.9	0	0.66	0.69																	2
3	1	1	91.8	38	22.9	3	2	1	0	0	3	1	56	1	25.6	3	0	0	0	0	0	1.01	61	6.6	0	0.99	1.09																	1
3	2	1	4.36667	57	18.9	3	2	1	1	1	0	0	43	2	18.4	3	0	0	0	0	0	0.9	65	6.6	0	0.7	0.9																	1
3	2	1	91.1	55	20.9	3	1	1	0	0	3	1	39	1	28.7	3	0	0	0	0	0	1.03	56	6.3	0	0.9	1.03																	1
3	2	2	86.2	41	21.6	3	2	1	0	0	5	2	47	1	20.8	3	0	0	0	0	0	0.85	7	6.66667	0	0.92	0.85																	2
3	2	1	181.433	50	22.5	7	1	1	0	0	4	1	26	1	22.7	3	0	0	0	0	0	0.81	75	6.2	0	0.71	0.92																	1
3	1	1	104.3	44	21.7	2	2	1	0	0	0	0	23	2	19.1	3	0	0	0	0	0	1.26	62	4.2	0	1.12	1.26																	1
3	1	1	49.7333	55	20.7	3	2	1	0	0	6	2	61	1	18	3	0	0	0	0	0	1.09	70	4.46667	0	1.21	1.14																	1
3	1	1	86.3333	54	26.7	1	2	2	0	0	3	1	68	1	24.1	3	0	0	0	0	0	1.46	50	4.53333	0	1.89	1.46																	1
3	2	1	33.4667	64	27.3	1	2	2	0	0	0	0	57	2	29.9	3	0	0	0	0	0	1.43	37	4.16667	0	1.29	1.5																	1
3	1	1	117.967	57	19.7	1	2	2	0	0	6	2	52	1	17.2	3	0	0	0	0	0	1.63	44	3.86667	0	0.95	1.58																	1
4	2	4	0	57	19.6	3	2	1	0	0	3	1	31	1	26.5	1	0	0	0	0	0	0.67	89	62.6	0	0.77	0.92	0.69	0.68	0.6	0.67	2	1207	2	2113	0	395	2	3	2.3	13.9	2	2	1	1024	32	2	11	0
4	1	4	0.333333	47	19.9	3	2	2	1	1	4	1	44	2	22.8	2	0	0	0	0	0	1.05	75	54.7333	0	0.94	1.09	0.96	0.99	0.96	1.01	2	8222	2	5120	2597	2073	2	3	4.7	9.6	1		1	4	1	2	7	0
4	2	1	0	55	21.6	3	2	1	0	0	4	1	56	1	16.4	2	0	0	0	0	0	1.14	49	22.3333	0	1.16	1.01	1.14				1		1				2	3	2.9	13.2	1		1	64	8	2	4	0
4	1	1	14.6	28	22.1	3	2	1	0	0	2	1	34	2	32.9	1	0	0	0	0	0	1.25	68	14.6	0	1.25	1.25					1		1				2	2		4	1		1	32	8	2	5	0
4	2	1	4.36667	45	21.2	3	2	1	0	0	5	2	46	1	26.8	2	0	0	0	0	0	0.85	72	6.3	0	0.7	0.85					1	1511	2	1485	222	338	2	3	2.6	15.5	1		1	2	1	2	5	0
6	1	1	72.1333	59	20.4	3	2	1	0	0	3	0	55	2	21.2	2	0	0	0	0	0	1.52	46	81.3	1	1.57	1.49	1.59	1.2	1.36	1.52													1
6	1	4	0	55	24.7	1	2	2	0	0	5	2	54	2	26	2	0	0	0	0	0	1.67	42	80.1333	0	1.34	1.35	1.42	1.39	1.24	1.28													1
6	1	4	0	55	25.8	3	2	2	0	0	1	1	48	1	29.6	1	0	0	0	0	0	0.92	84	79.5	0	1.1	0.9	0.9	0.92	0.87	0.89													1
6	2	1	1.36667	22	16	3	1	1	0	0	2	1	52	1	22.6	1	0	0	0	0	0	2.34	25	79.5667	0	1.12	1.35	1.25	1.54	1.6	2.06													2
6	2	4	0	45	23.4	1	2	2	0	0	3	1	22	2	30.4	1	0	0	0	0	0	0.69	90	74.1	0	0.65	0.76	0.75	0.72	0.69	0.68													1
6	1	4	0	53	23.5	2	2	1	0	0	3	1	53	2	28.8	2	0	0	0	0	0	0.87	90	76.0333	0	0.97	0.97	1.09	1.02	0.88	0.85													1
6	1	2	2.96667	51	23.5	1	2	2	0	0	5	2	48	2	22.9	2	0	0	0	0	0	1.49	49	74.0667	1	1.41	1.34	1.24	1.45	1.29	1.49													1
6	1	2	75.9	22	21	3	2	1	0	0	1	0	27	1	21.3	1	0	0	0	0	0	1.1	80	72.7	0	1.03	1.16	1.31	1.16	1.17	1.12													1
6	1	1	3.13333	19	17.6	3	1	1	0	0	2	0	52	1	17.1	1	0	0	0	0	0	1.1	82	73.0667	0	1	1.39	1.17	1.23	0.99	1.2													1
6	1	4	0	53	21.5	7	2	1	0	0	6	2	60	1	25	2	0	0	0	0	0	0.87	67	71.5333	0	1.56	1.4	1.19	1.23	0.94	1.03													1
6	1	4	0	35	19.4	3	2	1	0	0	4	2	33	1	26.1	1	0	0	0	0	0	1.3	61	71.7333	0	1.02	1.24	1	1.19	1.11	1.14													1
6	1	2	31.1333	21	18.5	3	1	1	0	0	3	1	42	1	23.4	1	0	0	0	0	0	1.07	86	68.1667	0	0.92	1.07	1.01	1.27	1.32	1.08													1
6	1	1	20.8667	61	23.3	1	2	2	0	0	5	2	58	2	23.4	2	0	0	0	0	0	0.91	83	70.1	0	1.49	1.03	1.02	1.23	1	1.14													1
6	1	4	0	57	22.1	3	2	1	0	0	2	1	29	1	25.2	1	0	0	0	0	0	0.99	77	70.5667	0	0.88	0.95	1.05	0.94	1.04	0.93													1
6	1	4	0	38	22.2	3	2	1	0	0	4	1	36	2	25.6	2	0	0	0	0	0	1.06	76	68.0333	0	0.78	1.01	1.03	1.11	0.92	0.87													1
6	1	4	0	51	19.5	3	2	1	0	0	2	1	26	1	30.9	1	0	0	0	0	0	1.29	57	68.8	0	1.37	1.28	1.13	1.18	1.2	1.24													1
6	1	1	2.56667	43	25.7	3	1	1	0	0	4	1	37	2	20.6	2	0	0	0	0	0	0.93	86	67.3333	0	1.06	1.23	1.12	1.19	0.95	0.88													1
6	1	4	0	21	17.2	3	2	1	0	0	2	1	48	2	23.2	1	0	0	0	0	0	1.73	49	29.2333	1	1.22	1.64	1.64																1
6	1	4	0	20	32.8	3	2	1	0	0	5	1	25	2	26	1	1	0	1	0	0	4.42	16	68.0333	0	1.69	1.23	1.4	0.99	3.87	2.92													1
6	1	2	11.4	62	26.3	1	2	2	0	0	2	0	30	1	23.4	1	0	0	0	0	0	0.81	95	66.2667	0	0.78	1.02	0.84	0.85	0.85	0.84													1
6	1	4	0	60	25.2	1	2	2	0	0	2	1	25	1	24.2	1	0	0	0	0	0	0.87	88	65.9667	1	1.05	1.08	0.87	0.92	0.99	0.85													1
6	2	4	0	31	19.3	3	2	1	0	0	2	1	57	2	30.3	1	0	0	0	0	0	1.03	61.7	31.6	0	0.99	1.19	0.92																1
6	2	4	0	34	16.2	3	2	1	0	0	2	1	68	1	20.3	1	0	0	0	0	0	1.42	42	28.9667	0	0.65	1.16	1.27																1
6	1	4	0	33	17.1	3	1	1	0	0	3	1	61	2	23.2	1	0	0	0	0	0	1.37	58	63.9	0	1.01	1.22	1.22	1.24	1.19	1.34													1
6	1	4	0	27	17.7	3	1	1	0	0	2	1	45	2	21.6	1	0	0	0	0	0	2.1	37	64.1	0	1.65	1.49	1.75	1.69	1.73	1.88													1
6	2	4	0	33	16.6	3	2	2	0	0	2	1	58	2	24.4	1	0	0	0	0	0	2.63	20	63.4333	0	0.68	1.03	0.82	1.04	1.24	1.79													1
6	1	1	0	61	26.1	1	2	2	0	0	5	2	61	2	19.5	2	0	0	0	0	0	1.21	60	62.4667	0	1.21	1.28	1.09	1.02	0.97	0.96													1
6	1	1	1.9	24	20.7	3	2	1	0	0	2	1	51	1	ND	1	0	1	1	0	0	2.53	30	63.2333	0	1.41	1.41	1.53	2.01	1.8	1.8													1
6	2	1	1.26667	55	23.3	3	2	1	0	0	3	2	45	2	ND	1	0	0	0	0	0	0.63	97	61.6333	0	0.76	0.8	0.87	0.74	0.89	0.76													1
6	1	4	0	38	19	3	2	1	0	0	3	1	39	2	ND	1	0	0	0	0	0	1.19	67	62.0333	0	1.29	1.23	1.14	1.09	1.02	1.01													1
6	1	4	0	63	21.5	1	2	2	0	0	5	2	47	2	25.5	2	0	0	0	0	0	1.28	56	60.9667	0	1.08	1.22	1.14	1.28	1.17	1.33													1
6	2	1	1.36667	42	20.8	3	1	1	0	0	1	0	33	2	22.9	1	0	0	0	0	0	0.72	87	60.2	0	0.62	0.8	0.73	0.61	0.66	0.72													1
6	2	1	52.0333	45	21.8	1	2	2	0	0	1	1	48	1	24.2	1	0	0	0	0	0	0.83	73	58.7333	0	0.96	1.01	0.97	0.99	0.9	0.83													1
6	1	4	0.733333	55	26.9	2	2	1	0	0	4	2	55	2	21.8	2	0	0	0	0	0	2.55	26	58.8	0	1.26	1.3	1.72	1.73	2.58	2.55													1
6	1	4	0	55	26.1	7	2	1	0	0	4	1	49	2	23.4	2	0	0	0	0	0	1.14	66	58.1667	0	1.24	1.33	1.1	1.22	1.1	1.14													1
6	1	4	0.3	54	21.5	1	2	2	0	0	3	1	27	2	22.6	1	0	0	0	0	0	1.04	73	56.5333	0	0.84	1.05	1.1	0.99	1.04	1.04													1
6	1	4	0	51	21	2	2	1	0	0	4	1	47	2	22.4	2	0	0	0	0	0	1.26	59	57.2333	1	1.43	1.39	1.34	1.21	1.19	1.26													1
6	1	4	0	56	21.9	3	1	1	0	0	5	1	56	2	24.1	2	0	0	0	0	0	1.51	47	57.8667	1	1.41	1.81	1.67	1.51	1.6	1.51													1
6	1	1	3	41	19.4	1	2	2	0	0	3	1	72	1	22	1	0	0	0	0	0	1.35	57	56.3	1	1.4	1.48	1.34	1.32	1.37	1.41													1
6	1	1	2.86667	61	22.3	4	2	1	0	0	5	2	59	2	21.4	2	0	0	0	0	0	1.35	53	55.6	0	1.54	1.69	1.55	1.38	1.52	1.35													1
6	1	4	0	53	22.4	3	2	1	0	0	3	1	23	1	20.8	1	0	0	0	0	0	0.93	84	56.1333	0	1.24	1.07	1.03	0.9	0.94	0.93													1
6	2	4	0	34	16.8	3	2	1	0	0	2	0	60	1	24	1	0	0	0	0	0	1.52	38	56.4	0	1.13	1.54	1.33	1.3	1.38	1.52													1
6	2	1	1.66667	49	20.3	1	2	2	0	0	0	0	44	1	31	1	0	0	0	0	0	0.84	71	55.6667	0	1.01	0.88	0.71	0.77	0.75	0.84													1
6	1	1	27.7333	51	19.8	3	1	1	0	0	5	2	51	2	22.2	2	0	0	0	0	0	1.02	76	55.8667	0	1.05	1.14	0.94	0.94	1.14	1.02													1
6	1	1	1.83333	67	18.2	1	1	2	0	0	2	1	39	1	23.7	1	0	0	0	0	1	0.98	75	51.8	1	0.95	1.08	1.02	1.05	1.09														1
6	1	1	1.66667	33	22.1	3	2	1	0	0	3	1	59	2	22.2	1	1	0	1	0	0	2.15	35	54.2333	0	1.28	1.34	1.88	2.57	2.16	2.15													1
6	2	1	1.66667	20	19.8	3	1	1	0	0	3	1	65	1	19.2	1	0	0	0	0	0	1.53	42	53.6	0	0.9	1.01	0.96	1.17	1.28	1.53													1
6	1	4	0	42	24.6	3	2	1	0	0	1	1	63	2	26.7	1	1	0	1	1	0		0	55.5667	1	1.6	2.09	4.08																1
6	1	1	2.4	24	21.6	3	2	1	0	0	1	0	55	1	24.8	1	0	0	0	0	0	1.72	48	52.8333	1	1.36	1.59	1.49	1.48	1.55														1
6	2	1	2.46667	41	23.4	3	2	1	0	0	2	1	73	2	26.6	1	0	0	0	0	0	1.86	29	51.7	1	1.48	1.25	1.21	1.51	1.6														1
6	2	1	77.7	49	20.6	1	2	2	0	0	1	0	46	2	21.8	1	0	0	0	0	0	0.84	71	50.6667	0	1.02	1.07	0.84	0.86	1.01	0.87													1
6	2	2	38	58	19.5	3	2	1	0	0	0	0	47	2	20	1	0	0	0	0	0	0.78	75	51.7333	1	0.81	0.79	0.63	0.65	0.73	0.73													1
6	1	4	0	52	23.4	4	2	1	0	0	5	2	43	1	27.7	1	0	0	0	0	0	1.16	65	52.2667	0	1	1.13	1.11	1.09	0.98														1
6	1	1	2.23333	44	24.3	3	1	1	0	0	4	1	66	2	26.6	1	0	0	0	0	0	1.59	47	50.7667	0	1.74	1.73	1.54	1.859	1.64														1
6	1	1	4.7	43	25.7	3	1	1	0	0	4	1	36	2	21.3	2	0	0	0	0	0	1.29	60	49.8667	0	1.41	1.35	1.24	1.34	1.33														1
6	2	1	6.2	28	19.9	3	2	1	0	0	3	1	51	2	23.4	1	0	0	0	0	0	1.31	47	50.7333	1	0.79	0.75	0.91	1.16	1.04														1
6	1	1	1.93333	42	23	3	2	1	0	0	3	1	71	1	25.7	1	0	0	0	0	0	1.43	53	50.2	0	1.5	1.36	1.29	1.36	1.23														1
6	1	1	4.73333	35	28.1	1	2	2	0	0	3	1	59	2	21.9	1	0	1	1	0	0	2.4	30	48.7333	0	1.73	2.01	2.06	2.09	2.4														1
6	1	4	0	36	19.8	3	2	1	0	0	1	0	36	1	22.8	1	0	0	0	0	0	1.35	59	49.4333	0	1.31	1.33	1.3	1.35	1.39														1
6	1	4	0	41	23	7	2	1	0	0	4	1	37	2	27.1	2	0	0	0	0	0	1.14	69	50.1	0	1.03	1.2	1.02	1.06	1.02														1
6	1	1	1.93333	57	24.3	1	2	2	0	0	4	2	54	2	19.5	2	0	1	1	0	0	3.02	21	49.1667	0	1.46	1.32	1.49	2.19	2.64														1
6	1	4	0	60	20.8	3	2	1	0	0	5	2	54	2	24.5	2	0	0	0	0	0	0.69	115	47.3667	0	0.83	1.12	0.87	0.83	0.69														1
6	2	4	0	60	28.9	2	2	1	0	0	3	1	34	2	28.7	1	0	0	0	0	0	0.68	87	48.4333	0	0.63	0.68	0.65	0.66	0.63														1
6	1	1	3.43333	57	28.8	1	2	2	0	0	2	1	52	2	21	1	1	1	1	1	0		0	40.8333	1	1.57	1.53	6.28																1
6	1	4	0	60	21.2	2	2	1	0	0	6	1	57	2	22	2	0	0	0	0	0	1.26	58	48.2667	0	1.36	1.31	1.23	1.36	1.26														1
6	2	4	0	49	28.1	1	2	2	0	0	6	2	52	1	25.4	2	0	0	0	0	0	0.81	74	48.0333	0	1.03	0.85	0.8	0.77	0.81														1
6	1	1	98.9	48	25.1	1	2	2	0	0	3	1	20	1	29.1	1	0	0	0	0	0	0.82	99	45.9667	0	1.03	0.92	0.86	0.94	0.82														1
6	2	1	2.46667	48	18.4	3	1	1	0	0	3	1	44	1	23.1	1	0	0	0	0	0	0.74	82	46.0667	1	0.75	0.84	0.81	0.72	0.74														1
6	2	4	0	47	16.1	3	2	1	0	0	2	0	24	1	21.7	1	0	0	0	0	0	0.63	100	45.3	0	0.53	0.66	0.58	0.55	0.88														1
6	2	4	0	59	19.9	4	2	1	0	0	3	1	48	2	21.2	1	0	0	0	0	0	0.94	60	46.2333	0	0.79	0.81	0.77	0.93	0.94														1
6	1	1	3.56667	38	26	1	2	2	0	0	5	2	43	2	22.3	2	1	1	1	0	0	6.18	10	46.3667	0	1.4	1.94	2.64	4.14	6.18														1
6	1	4	0	33	23.8	1	2	2	0	0	3	1	63	2	25.1	1	0	0	0	0	0	1.06	79	45.3	0	1.14	1.27	0.89	1.22	1.06														1
6	2	4	0	44	18.4	3	2	1	0	0	5	1	40	1	22.2	2	0	0	0	0	0	0.72	86	45.7333	0	0.71	0.87	0.76	0.63	0.72														1
6	1	4	0	60	21.6	1	2	2	0	0	3	1	27	2	19.1	1	0	0	0	0	0	0.87	88	45.9667	0	1.13	0.97	0.82	1.07	0.87														1
6	1	4	0	30	22.4	3	2	1	0	0	2	0	56	2	22.4	1	0	0	0	0	0	1.4	58	44.8	1	0.86	1.19	1.17	1.21	1.4														1
6	2	1	0.2	23	22.2	3	1	1	0	0	2	0	53	2	27.3	1	0	0	0	0	0	0.94	72	45.4667	1	0.81	1.18	0.94	0.93	0.94														1
6	2	4	0	42	12.8	1	1	2	0	0	3	2	55	1	22.5	2	1	0	1	0	0	3.52	14	44.5667	1	1.07	1.61	2.35	2.53	3.21														1
6	1	4	0	27	24.4	3	2	1	0	0	1	1	51	1	24.1	1	0	0	0	0	0	1.12	77	43.2667	0	1.18	1.39	1.11	1.3	1.12														1
6	2	4	0	73	21.5	2	2	1	0	0	3	1	44	2	21.6	1	0	0	0	0	0	0.76	74	44.3	0	0.7	0.78	0.74	0.77	0.76														1
6	2	4	0	27	18.1	3	1	1	0	0	2	0	52	2	22.3	1	0	0	0	0	0	1.05	62	43.5	0	0.85	0.91	1.05	1.1	1.21														1
6	1	1	2.53333	69	17.7	3	1	1	0	0	3	1	39	1	21.8	1	0	0	0	0	0	0.8	95	43.5	0	0.82	1.04	0.98	0.98	0.8														1
6	1	1	62.8333	67	19.3	1	2	2	0	0	4	2	69	1	27.2	2	0	0	0	0	1	1.35	52	37.5667	0	1.4	1.4	1.24	1.12															1
6	1	1	2.3	41	19.4	3	2	1	0	0	0	0	38	2	20.5	1	0	0	0	0	0	1.06	76	40.7333	0	1	1.2	1.12	1.1	1.08														1
6	1	1	3.26667	36	32.1	3	2	1	0	0	5	2	60	2	21.8	2	0	1	1	1	0		0	42.3667	0	1.51	1.53	1.56																1
6	1	1	5.93333	37	22.8	3	2	1	0	0	3	1	63	1	23	1	0	0	0	0	0	2.17	34	42.8	0	1.43	1.37	1.31	1.68															1
6	1	1	0.166667	46	25.5	1	2	2	0	0	4	2	45	2	22.2	2	0	0	0	0	0	1.04	76	41.9	1	1.22	1.16	0.99	1															1
6	1	4	0	51	28.2	1	2	2	0	0	4	1	39	2	28.5	2	0	0	0	0	0	1	78	40.2333	0	0.99	1.02	1.07	1.08															1
6	2	1	0.766667	35	16.8	3	2	1	0	0	2	1	67	2	23.8	1	0	0	0	0	0	1.14	53	41.1333	0	0.93	1.23	1	1.07															1
6	1	4	0	59	21.6	3	2	1	1	1	5	2	52	2	22.3	2	0	0	0	0	0	1.2	61	39.3	0	0.96	1.07	1.26	1.28															1
6	1	1	1.2	63	19.7	1	2	2	0	0	5	2	54	2	25.8	2	0	0	0	0	0	2.04	33	40.4	0	1.06	3.14	2	2.2															1
6	2	1	2.83333	34	22.3	3	2	1	0	0	3	1	59	2	23.6	1	0	0	0	0	0	1.11	55	40.1667	1	0.9	0.99	1.11	1.09															1
6	1	4	0	55	21.8	3	2	1	0	0	5	1	46	2	18.3	2	0	0	0	0	0	0.9	87	40	0	0.93	0.94	0.81	0.83															1
6	1	1	0.0666667	19	19.4	3	1	1	0	0	1	0	45	2	24.1	1	0	0	0	0	0	1.21	76	40	0	1	1.18	1.08	1.25															1
6	2	1	3.23333	48	18.8	7	1	1	0	0	0	0	53	2	23.9	1	0	0	0	0	0	1.01	58	38.8	1	0.58	0.72	0.85	0.89															1
6	2	1	0.733333	38	17.2	3	2	1	0	0	3	1	70	1	23.7	1	0	0	0	0	0	0.97	63	39.9333	0	1.08	0.91	1.04	0.94															1
6	1	1	3.16667	69	30	1	2	2	0	0	0	0	47	1	22.2	2	0	0	0	0	0	0.69	84	39.5	0	0.76	0.67	0.65	0.74															1
6	2	1	19.5333	60	21.1	1	2	2	0	0	3	1	66	1	23.1	2	0	0	0	0	0	1.12	49	38.2667	0	1.29	1.19	1.29	1.15															1
6	1	1	1.13333	44	22.7	1	2	2	0	0	3	1	44	2	20.3	2	0	0	0	0	0	1.17	67	39.4667	0	1.19	1.21	1.25	1.26															1
6	1	1	2.1	30	22.1	3	1	1	0	0	1	1	60	1	25.1	1	0	0	0	0	0	1.37	60	38.5667	0	1.38	1.58	1.54	1.4															1
6	1	1	2.7	41	26.1	2	2	1	0	0	3	1	38	1	24.5	1	0	0	0	0	0	1.01	81	37.9	0	1.17	0.87	1.02	1.02															1
6	2	1	3.7	25	20.3	7	1	1	0	0	3	1	54	2	25.7	1	0	0	0	0	0	0.79	81	39.2	0	1.07	0.89	0.83	0.85															1
6	1	4	0	54	20.9	1	2	2	0	0	2	0	27	1	27	1	0	0	0	0	0	0.85	93	36.9	0	0.89	0.98	0.83	0.91															1
6	1	1	3.56667	47	25.7	1	2	2	0	0	2	0	72	2	21.9	1	0	0	0	0	0	1.66	44	37.8333	0	1.83	1.66	1.4	1.55															1
6	2	4	0	56	26.4	3	2	1	0	0	5	2	62	1	23.9	2	1	0	1	1	0		0	38.3	0	1.05	1.78	6.55																1
6	1	4	0	50	24.5	3	2	1	0	0	5	1	47	2	24.1	2	0	0	0	0	0	1.11	70	35.8	0	1.01	1.14	0.98	1.11															1
6	2	1	1.46667	42	17.8	3	1	1	1	1	3	1	39	1	22.3	1	0	0	0	0	0	0.78	80	37.2333	0	1.44	0.79	0.75	0.84															1
6	2	1	11.2667	41	24.2	3	1	1	0	0	0	0	52	2	26.5	1	0	0	0	0	0	0.81	77	37.7333	0	0.85	0.8	0.92	0.74															1
6	2	1	4.9	52	18.4	1	2	2	0	0	3	1	22	2	21.6	1	0	0	0	0	0	0.65	95	37.2333	0	1.07	0.68	0.6	0.65															1
6	1	1	0.966667	53	27.1	1	2	2	0	0	3	1	51	2	26.5	2	0	0	0	0	0	1.09	70	35.8667	0	0.96	1.16	1.03	1.09															1
6	1	4	0	54	22.1	4	1	1	0	0	4	1	53	2	22.1	2	0	0	0	0	0	1.1	69	37.1333	0	1.4	1.09	1.14	1.1															1
6	1	4	0	39	27.1	3	1	1	0	0	6	2	36	2	21.8	2	1	0	1	1	0		0	17.1667	0	1.38	6																	1
6	2	4	0	48	19.6	3	2	1	0	0	3	1	50	1	25.9	2	0	0	0	0	0	0.75	81	36.2667	0	0.79	0.92	0.99	0.75															1
6	1	1	0.733333	32	21	3	2	1	0	0	3	1	57	2	24	1	0	0	0	0	0	1.45	56	35.3667	0	1.49	1.28	1.44	1.45															1
6	1	2	5.73333	53	20.9	1	2	2	0	0	2	0	51	2	22.1	2	0	0	0	0	0	1.21	62	35.6	1	1.01	1.34	1.13	1.21															1
6	1	1	1.7	54	19.7	2	2	1	0	0	6	2	54	2	25.8	2	0	0	0	0	0	0.94	83	34.7333	0	0.78	0.94	0.82	0.94															1
6	1	4	0	46	26.6	1	2	2	0	0	0	0	45	1	24.3	1	0	0	0	0	0	1.08	73	32.7	0	1.08	1.22	1.15	1.12															1
6	2	2	34.8	35	19.7	3	2	1	0	0	5	2	38	1	26.8	2	1	0	1	0	0	1.03	60	33.9667	0	0.76	0.94	0.83	1.09															1
6	1	4	0	49	24	3	2	1	0	0	4	2	51	1	23.3	1	0	0	0	0	0	1.31	58	33.3333	0	1.16	1.35	1.36	1.25															1
6	1	1	201.7	44	32.2	3	2	1	0	0	2	0	46	2	25.6	1	0	0	0	0	0	1.23	63	33.5	0	1.16	1.23	1.14	1.23															1
6	1	4	0	41	26.9	3	2	1	0	0	3	1	53	2	18.7	1	0	0	0	0	0	1.08	74	32.6	0	1.24	1.13	1.03	1.08															1
6	1	1	2.06667	20	18.2	3	1	1	0	0	2	1	47	2	22.6	1	0	0	0	0	0	1.03	89	32.6	0	0.8	1.07	1.13	1.03															1
6	2	2	46.3	55	22.6	1	2	2	0	0	3	1	32	1	24.5	1	0	0	0	0	0	0.98	58	31.6667	1	0.58	0.73	0.85	0.98															1
6	1	4	0	38	26.1	2	2	1	0	0	5	1	34	2	21.5	1	0	0	0	0	0	1.25	64	30.5667	0	1.07	1.2	1.21	1.25															1
6	1	2	30.8333	18	16.7	3	2	1	0	0	0	0	19	1	22	1	0	0	0	0	0	0.76	132	31.6333	0	0.75	0.85	0.82	0.76															1
6	1	1	17.4333	42	25.8	1	2	2	0	0	6	2	45	1	27.1	1	0	0	0	0	0	1.11	72	31.4333	0	0.95	0.96	1.11	1.11															1
6	2	1	1.13333	18	17.6	3	1	1	0	0	3	1	54	2	23.3	1	0	0	0	0	0	1.11	63	30.6667	0	0.91	1.26	1.1	1.11															1
6	1	4	0	52	17.9	1	2	2	0	0	5	2	45	2	21.6	2	0	0	0	0	0	1.01	77	30.6	0	1.09	1.08	0.91	1.01															1
6	1	4	0	56	20.3	1	2	2	0	0	5	2	54	2	21.6	2	0	0	0	0	0	1.24	60	29.4	0	1.25	1.06	0.96	1.24															1
6	1	4	0	53	24	1	2	2	0	0	0	0	50	1	34	1	0	0	0	0	0	1.07	72	28.7	0	1.05	1.1	1.09	1.07															1
6	1	1	0.133333	37	16.8	3	1	1	0	0	2	1	27	1	24.2	1	0	0	0	0	0	1.15	71	29.4	1	0.96	1.33	1.15	1.15															1
6	2	1	6.2	60	24.8	3	2	1	0	0	2	1	35	1	28.6	1	0	0	0	0	0	0.65	92	29.6667	0	0.73	0.75	0.72	0.72															1
6	2	1	0.2	35	30.4	1	2	2	0	0	2	0	64	2	32.9	1	0	0	0	0	0	1.08	57	28.7	0	0.88	1.02	0.89	1.08															1
6	2	4	0	24	24.5	3	2	1	0	0	2	1	51	1	22.9	1	0	0	0	0	0	1.28	50	29.3333	1	1.17	1.26	1.14	1.28															1
6	2	1	0.166667	47	21.6	3	2	1	0	0	4	2	53	1	23.1	2	0	0	0	0	0	1.04	57	28.9	0	0.75	0.99	1	1.04															1
6	2	4	0	19	16	7	1	1	0	0	3	1	52	1	23.1	1	1	0	1	0	0	1.16	35	28.2	0	0.92	0.99	1.01																1
6	1	4	0	60	22.7	1	2	2	0	0	2	1	51	2	22	1	0	0	0	0	0	0.95	80	28.2333	0	0.76	0.79	0.83																1
6	2	4	0	39	18.4	3	2	1	0	0	0	0	60	2	28.3	2	0	0	0	1	0			28.4667	0	0.99																		1
6	1	4	0	71	24.1	2	2	1	0	0	2	0	44	2	25.5	1	0	0	0	0	0	0.67	116	25.6667	0	0.77	0.84	0.91																1
6	1	2	25.0333	33	26.6	3	2	1	0	0	3	1	57	2	30.7	1	0	0	0	0	0	1.48	54	26	0	1.49	1.49	1.54																1
6	1	1	11.4333	55	25.4	3	2	1	0	0	6	2	55	2	25.4	2	0	0	0	0	0	1.34	55	25.7	0	1.46	1.65	1.41																1
6	1	1	1.6	28	26.7	3	2	1	0	0	2	1	61	1	29.3	1	0	0	0	0	0	1.11	52	24.6333	0	0.95	1.49	1.39																1
6	1	2	9	55	25.8	2	2	1	0	0	3	1	30	1	27.1	1	0	0	0	0	0	0.98	79	23.6333	0	1.03	1	0.98																1
6	1	1	11.3667	63	25.3	1	2	2	0	0	4	1	64	2	22.6	2	0	0	0	0	0	1.24	59	21.3	1	1.57	1.17	1.24																1
6	1	4	0	54	20.8	4	2	1	0	0	3	1	47	2	22.4	2	0	0	0	0	0	0.94	83	24.8	0	0.9	1.02	0.89																1
6	1	2	8.1	57	26.7	2	2	2	0	0	2	1	30	1	26.2	1	0	0	0	0	0	0.86	91	23.2	0	0.86	0.83	0.98																1
6	1	1	4.1	49	25.7	3	2	1	0	0	5	2	37	2	19.3	2	0	0	0	0	0	1.04	76	22.5333	1	1.11	1.12	1.04																1
6	1	1	0.266667	49	22.8	2	2	1	0	0	0	0	47	1	26.2	1	0	0	0	0	0	0.98	81	24.5333	0	0.87	0.96	0.98																1
6	2	1	0.3	45	23.3	3	2	1	0	0	4	2	46	1	23.5	2	0	0	0	0	0	0.96	62	23.0333	0	0.74	1.06	1.12																1
6	1	1	3.26667	59	21.7	1	2	2	0	0	3	1	28	1	31.8	1	0	0	0	0	0	0.75	106	22.5667	0	0.79	0.71	0.76																1
6	2	4	0	59	18.9	3	2	1	0	0	6	2	64	1	22.3	2	0	0	0	0	0	0.75	79	22.5667	0	0.83	1.07	0.77																1
6	2	2	165.633	58	25	3	2	1	0	0	3	1	33	1	27.3	1	0	0	0	0	0	0.64	95	22.0667	0	0.53	0.74	0.64																1
6	2	1	1.63333	33	17	7	1	1	0	0	1	0	62	1	21.4	1	0	0	0	0	0	0.97	66	19.7333	0	0.81	1.01	1.12																1
6	1	1	0.7	23	28.7	3	2	1	0	0	3	1	26	2	21.5	1	0	0	0	0	0	1.31	67	20.8667	0	1.06	1.22	1.31																1
6	1	1	0.333333	66	22.8	1	2	2	0	0	4	2	59	2	22.4	2	0	0	0	0	0	1.39	51	14.8333	0	1.63	1.64																	1
6	2	4	0	51	21	3	2	1	0	0	3	1	25	1	23.6	1	0	0	0	0	0	0.76	80	19.3333	0	0.7	0.76	0.73																1
6	2	4	0	48	21.6	3	1	1	0	0	2	1	46	1	29.7	1	0	0	0	0	0	0.78	78	20.4667	1	0.65	0.93	0.78																1
6	2	1	1.1	47	19.5	7	2	1	0	0	6	2	49	1	19.3	2	0	0	0	0	0	1.1	53	20.4667	1	0.62	0.99	1.1																1
6	2	4	0	30	21	3	2	1	0	0	5	2	30	1	28.1	2	0	0	0	0	0	1.96	37	20.2	0	0.61	0.74	0.99																1
6	2	1	53.1333	57	17.2	1	1	2	0	0	0	0	61	2	23.7	1	0	0	0	0	0	0.82	71	18.6	0	1.01	0.82	0.82																1
6	2	4	0	42	23.2	3	2	1	0	0	1	0	45	1	21.6	2	0	0	0	0	0	1.25	47	19.7667	0	0.92	1.27	1.25																1
6	1	1	0.9	51	26.1	1	2	2	0	0	5	2	53	2	23.9	2	0	0	0	0	0	1.47	50	19.1333	0	1.41	1.44	1.47																1
6	1	4	0	37	23	3	2	1	0	0	3	1	63	2	25.3	1	0	0	0	0	0	1.53	51	18.1667	0	1.85	1.61	1.57																1
6	1	1	1.8	32	23.1	3	2	1	0	0	2	1	58	2	27.6	1	0	0	0	0	0	1.31	63	18.0667	0	1.27	1.39	1.31																1
6	1	2	83.2667	57	27.1	4	2	1	0	0	3	1	66	2	25.4	1	0	0	0	0	0	1.53	47	17.7	1	1.38	1.63	1.53																1
6	1	4	0	52	21.8	3	1	1	0	0	3	1	54	2	24	1	0	0	0	0	0	1.48	50	18.3667	0	1.4	1.56	1.48																1
6	2	4	0	57	34.5	1	2	2	0	0	4	0	64	1	30.5	2	0	0	0	0	0	0.93	62	17.7667	0	0.94	1.06	0.93																1
6	1	1	3.93333	29	18.3	3	2	1	0	0	3	1	54	2	19.5	1	0	0	0	0	0	1.86	43	18.1333	0	1.65	1.77	1.86																1
6	1	1	1.53333	32	25.6	3	2	1	0	0	2	1	56	2	24.9	1	0	0	0	0	0	1.46	56	17.6667	0	1.07	1.46																	1
6	1	1	1.96667	41	21.2	3	1	1	1	1	0	0	47	2	19.7	1	0	0	0	0	0	1.55	48	18.2	0	1.45	1.62	1.55																1
6	1	1	2.1	41	23.1	3	2	1	1	1	2	0	63	2	26.1	1	0	0	0	0	0	1.2	66	17.6667	0	1.12	1.18	1.2																1
6	2	4	0	27	23	7	1	1	0	0	3	1	58	2	28.3	1	0	0	0	0	0	1.03	64	17	0	0.81	1.03																	1
6	2	4	0	32	19.8	3	1	1	0	0	3	1	58	1	23.8	1	0	0	0	0	0	1.03	62	16.0667	0	1	1.16	0.97																1
6	2	4	0	33	38.6	2	2	1	0	0	1	0	63	1	24.2	1	0	0	0	0	0	0.95	67	16.7667	0	0.81	0.93	0.95																1
6	1	4	0	55	23.3	1	2	2	0	0	2	0	46	1	26.1	1	0	0	0	0	0	1.19	63	16	0	1.18	1.19	1.19																1
6	1	1	0	55	26.3	1	2	2	0	0	2	1	48	1	26.4	1	0	0	0	0	0	1.1	69	16.3	0	1.26	1.1																	1
6	1	1	1	60	24.4	1	2	2	0	0	2	0	31	1	25.7	1	0	0	0	0	0	1	76	14.9	0	1.02	1.02																	1
6	1	1	2.6	20	18.3	6	2	1	0	0	2	1	48	2	26.1	1	0	0	0	0	0	1.43	62	14.7333	0	1.21	1.44	1.37																1
6	1	4	0	22	19.1	7	2	1	0	0	3	1	49	2	21.5	1	0	0	0	0	0	0.86	110	15.4667	0	0.64	0.86																	1
6	1	1	5.06667	46	26.2	1	2	2	0	0	2	1	45	2	27.4	2	0	0	0	0	0	1.05	75	13.7667	0	1.2	1.05																	1
6	1	1	0	48	23.8	3	2	1	0	0	3	1	40	2	23.2	1	0	0	0	0	0	1.15	68	13.9667	0	1.01	1.15																	2
6	1	1	0.733333	58	22	4	2	1	0	0	4	1	55	2	23.4	2	0	0	0	0	0	1.45	50	13.7667	0	1.12	1.45																	1
6	1	1	93.4667	56	21.8	1	1	2	0	0	4	1	52	1	25.6	1	0	0	0	0	0	0.84	95	13.7333	0	0.66	0.71																	1
6	2	4	0	58	27.3	1	2	2	0	0	3	1	35	1	24.6	1	0	0	0	0	0	0.96	60	13.3	1	0.81	0.96																	1
6	2	4	0	44	23.9	4	2	1	0	0	3	1	42	1	31.2	1	0	0	0	0	0	0.69	92	13.1667	0	0.6	0.77																	1
6	2	1	85.1667	70	22.6	1	1	2	0	0	5	1	60	1	22.8	2	0	0	0	0	0	1.07	51	12.8	0	0.82	0.94																	1
6	2	1	0.1	38	25.1	1	2	2	0	0	5	2	35	1	28.7	2	0	1	1	0	0	1.76	32	12.7667	0	0.64	0.76																	1
6	1	1	35.3	55	31.2	3	2	2	0	0	4	2	53	2	26	2	0	0	0	0	0	2.3	30	12.4333	0	1.59	2.16																	1
6	1	1	17.5	42	29.8	1	2	2	0	0	3	1	61	2	25.7	1	0	0	0	0	0	1.12	72	11.2333	0	1.21	1.06																	1
6	2	4	0	42	19.3	3	2	1	0	0	2	1	46	2	21	1	0	0	0	0	0	1.06	57	11.5333	0	1.09	1.06																	1
6	1	4	0	51	25.7	3	2	1	0	0	3	2	46	2	31.6	2	0	0	0	0	0	1.01	78	10.8333	0	0.83	0.97																	1
6	1	4	0	58	21.8	3	2	1	0	0	6	2	56	2	26.9	2	1	0	1	0	0	1.74	41	10.3	0	1.18	1.74																	1
6	1	1	5.06667	39	22.3	3	2	1	0	0	2	0	34	2	20.4	2	0	0	0	0	0	1.34	59	10.3	0	1.3	1.34																	1
6	1	1	12.6333	43	21.5	1	1	2	0	0	0	0	49	1	29	1	0	0	0	0	0	1.13	70	7.76667	0	1.11	1.13																	1
6	2	1	1.8	41	21.1	3	2	1	0	0	4	2	41	1	24.9	2	0	1	1	0	0	1.76	32	7.53333	0	1.61	1.76																	1
6	1	1	55.1333	46	26.4	1	2	2	0	0	3	1	21	1	30.2	1	0	0	0	0	0	1.19	66	6.93333	0	1.02	0.96																	1
6	1	1	2.96667	49	20.6	1	2	2	0	0	3	1	52	1	27.6	2	0	0	0	0	0	0.98	60	6.7	0	0.83	0.98																	1
6	1	1	0.966667	54	21.8	1	2	2	0	0	0	0	59	1	23.5	2	0	0	0	0	0	1.18	65	6.36667	0	1.11	1.24																	1
6	2	1	2.23333	66	26.6	3	2	1	0	0	6	2	70	1	24.2	2	0	0	0	0	0	0.85	67	5.93333	0	0.75	0.9																	1
6	1	4	0	62	22.7	1	2	2	0	0	2	1	27	2	18.7	1	0	0	0	0	0	1.2	62	6.2	0	1.06	1.2																	1
6	2	4	0	57	23.1	4	2	1	0	0	5	2	64	1	26.7	2	0	0	0	0	0	1.17	48	5.73333	0	0.73	1.17																	1
6	1	4	0	49	20.7	3	2	1	0	0	0	0	53	1	22.3	1	0	0	0	0	0	1.2	64	5.93333	0	0.97	1.2																	1
6	2	4	0	48	20.4	1	2	2	0	0	5	2	51	1	29.7	2	0	0	0	0	0	0.73	85	5.7	0	0.77	0.76																	1
6	2	1	1.6	32	16.8	3	1	1	0	0	2	0	61	2	21.6	1	0	0	0	0	0	0.84	79	5.53333	0	0.82	0.85																	1
6	1	1	1	61	20.8	1	2	2	0	0	3	1	36	1	29.1	1	0	0	0	0	0	0.76	105	5.53333	0	0.91																		1
6	1	4	0	51	23.5	3	2	1	0	0	2	0	47	1	22.9	1	0	0	0	0	0	1.42	53	5.3	0	1.24	1.33																	1
6	1	4	0	22	20.9	3	2	1	0	0	2	1	47	2	26.9	1	0	0	0	0	0	1.21	75	5.3	0	0.96	1.17																	1
6	1	1	7.23333	49	21.5	1	2	2	0	0	4	0	47	2	20.9	1	0	0	0	0	0	1.43	53	5.06667	0	1.42	1.24																	1
6	1	4	0	47	20.8	3	2	1	0	0	6	2	48	2	25.7	1	0	0	0	0	0	1.49	51	5.16667	0	1.19	1.49																	1
6	2	1	4.3	55	20.4	2	2	1	0	0	0	0	28	2	19.7	1	0	0	0	0	0	1.09	52	4.33333	0	0.98	1.07																	1
6	1	4	0	41	22.8	3	2	1	0	0	3	1	68	2	24.6	1	0	0	0	0	0	1.27	62	4.86667	0	1.28	1.27																	1
6	2	4	0	34	21.1	3	2	1	0	0	3	1	60	2	20.1	1	0	0	0	0	0	1.26	49	4.8	0	0.97	1.26																	1
6	2	1	10	52	26	3	2	1	0	0	2	1	31	1	26.4	1	0	0	0	0	0	0.55	117	4.16667	0	0.6	0.55																	1
6	1	4	0	30	30.3	3	1	1	0	0	3	1	54	2	23.2	1	0	0	0	0	0	2.12	37	4.03333	1	2.3	2.12																	1
6	2	1	1.63333	59	25.1	4	2	1	0	0	4	1	66	1	21.6	2	0	0	0	0	0	0.74	80	4.3	0	0.74	0.74																	1
6	2	1	155.833	49	20.7	3	2	1	0	0	0	0	52	1	25	1	0	0	0	0	0	0.96	62	3.66667	0	0.74	1.03																	1
6	1	4	0	47	34.1	3	2	2	0	0	4	1	43	2	26.2	2	0	0	0	0	0	1.05	76	3.53333	0	1.09	0.95																	1
6	1	1	3.96667	49	26.4	1	2	2	0	0	4	1	50	2	23.5	2	0	0	0	0	0	1.12	70	3.26667	0	1.11	0.95																	1
6	1	4	0	56	23.9	1	2	2	0	0	5	1	50	1	27.8	1	1	0	1	0	0	1.22	62	3.7	0	0.75	1.33																	1
[truncated: 4 more columns]

## Sheet: Sheet3
0
4.3
0
85.7
0
0
0
0
5.86667
0.6
4.26667
1.7
24.1667
0
3.26667
10.8667
1.36667
167.6
0
304.867
7.46667
99.1667
2.36667
7.63333
1.86667
104.067
213.433
29.2
24.6
231.9
0
83.5
252.6
0
84.4
231.733
118.667
94.2
6.63333
113.433
11.2667
63.5667
7.6
98.1667
2.8
6.23333
126.233
0
5.66667
13.3333
59.5667
0
0
7.96667
0
20.9
0
3.46667
0
0.4
16.1667
0.3
31.1333
117.3
14.7333
0.466667
27.9
2.2
0
0
11.0667
31.6667
5.03333
11.1667
0
1.23333
0
1.86667
1.86667
3.56667
46
0.3
2.73333
0.366667
2.73333
0.666667
0.233333
31.7333
5.73333
5.56667
5.4
0
0.5
0.466667
0.533333
7.23333
0
0.6
0
0.266667
6.03333
0
34.4667
0
0
0
0
0
3.5
0
9.86667
3.3
0
-0.133333
0
49.7333
117.967
33.4667
86.3333
104.3
181.433
91.1
86.2
4.36667
91.8
146.867
110.2
16.7667
105.433
80.5
166.567
115.667
94.9333
71.2
215.233
100.8
74.9667
41.1667
53.6667
49.6667
132.467
73.7667
109.133
103
58
182.933
1409.9
75.9333
5.36667
115.3
82.2667
99.2333
48.8
83
147.267
102.533
110.233
84.5333
108.3
45.2
61.7667
56.0333
52.4333
72.6667
8.96667
142.933
96.1333
71.8667
64.6333
98.1667
104.833
108.833
86
100.967
85.8667
48.5667
103.567
65.6
109.533
94.3667
199.9
177.967
35.3
130.933
92.8333
52.8333
71.9667
29.8
93.7667
74.4333
130.8
48.1667
97.2333
113.1
34.4667
136.933
97.5667
3.1
266.533
81.7333
133.567
129.367
91.0333
13.2333
29.7
204.433
63.4333
50.6333
55.5667
105.8
91.5667
18.1333
75.3
29.3667
117.133
93.2333
94.5
62.3333
116.367
79.8667
100.767
77.4
13.4333
75.0333
89.2333
113.6
99.7333
209.9
108.767
166.933
106.833
104.667
111.4
97.8333
92.6
27.8333
75.7667
112.8
209.733
99.2
122.333
81.3667
69.3667
94.9333
16.7667
67.5667
93.3667
50.7333
140.767
167.133
136.233
21.3
129.567
82.3333
75.2333
103.967
23.1333
21.6
106.233
47
67
92
94.5
53.4667
74.6333
291.333
171.7
188.5
17.3667
84.5333
68.4333
37.2
19.8667
71.7667
110.967
229.033
7.6
69.5667
132.033
88.5333
68.5333
97.2
127
140.4
133.067
140.767
39
253.833
34.4667
126.033
75
54
34.3333
32.7667
112.767
144.3
49.9
38.2667
32.3333
101.1
15.5
150.367
76.1
74.7667
98
11.5667
26.5333
69.5333
55.1333
92
31.8667
99.4
96.4667
126.433
5.13333
1.26667
9.4
100.5
100.3
48.9333
110.133
61.9333
138.7
101.233
166.467
4.36667
14.6
0
0.333333
0
0
-1.86667
7.23333
0
0
1.6
0
0
3.96667
155.833
0
1.63333
10
0
4.3
0
0
0
0
2.23333
0
2.96667
0.966667
55.1333
1.8
12.6333
-0.2
0
0
5.06667
0
0
17.5
35.3
0.1
-2.26667
-0.133333
85.1667
0
0.733333
93.4667
5.06667
0
1.53333
0
2.6
0
0
0
1.96667
2.1
0
3.93333
83.2667
0
0
1.8
0.9
0
53.1333
0
0
1.1
0
0.7
0.333333
1.63333
165.633
0
3.26667
0.3
4.1
0.266667
8.1
0
11.3667
9
1.6
11.4333
25.0333
0
0
0
0
0.166667
0
0.2
6.2
0
0.133333
0
1.13333
0
17.4333
30.8333
0
46.3
0
2.06667
0
201.7
34.8
0
1.7
5.73333
0.733333
0
0
0
0.966667
4.9
11.2667
1.46667
0
0
0
3.56667
3.7
2.7
2.1
19.5333
1.13333
0.733333
3.16667
3.23333
0
0.0666667
2.83333
1.2
0
0.766667
0
0.166667
5.93333
3.26667
2.3
62.8333
2.53333
0
0
0
0
0.2
0
0
0
3.56667
0
0
0
2.46667
98.9
0
3.43333
0
0
0
1.93333
0
0
4.73333
1.93333
6.2
4.7
2.23333
0
38
77.7
2.46667
2.4
0
1.66667
1.66667
1.83333
27.7333
1.66667
0
0
2.86667
3
0
0
0.3
0
0.733333
52.0333
1.36667
0
0
1.26667
1.9
0
0
0
0
0
0
0
11.4
0
0
2.56667
0
0
0
20.8667
31.1333
0
0
3.13333
75.9
2.96667
0
0
1.36667
0
0
72.1333

## Sheet: Sheet2
Year	Control				HLAi					ABOi					HLAi+ABOi
	Mean	SD	SE	N	Mean	SD	SE	N	P value	Mean	SD	SE	N	P value	Mean	SD	SE	N	P value
POD14	69.2	23.1	1.13	422	77.8	25.8	3.65	50	0.015	73.9	19.28	2.39	65	0.121	74.33	16.35	7.31	5	0.624
1yr	64.9	25.5	1.24	422	66.7	19.8	2.8	50	0.64	65.08	14.84	1.84	65	0.961	66.44	6.58	2.94	5	0.894
2yr	66.1	20.9	1.13	338	71.1	19.5	3.12	39	0.153	73.31	16.88	2.39	50	0.171	73.23	21.06	12.16	3	0.554
3yr	64.7	23.1	1.43	261	64.8	19.2	3.25	35	0.988	69.06	17.49	2.88	37	0.272	84	5.66	4	2	0.239
4yr	62.5	24.8	1.98	156	62.8	19.4	3.66	22	0.953	68.92	17.78	3.49	26	0.21	82.5	13.43	9.5	2	0.091
5yr	60.2	24	2.41	99	65.7	19.9	4.34	21	0.331	59.56	21.86	5.15	18	0.91	83.5	7.78	5.5	2	0.176
